# Supplementary material for: Picric acid–2,4,6-trichloro­aniline (1/1)
Source: Acta Crystallogr Sect E Struct Rep Online. 2011 Mar 12;67(Pt 4):o860. doi: 10.1107/S160053681100571X (PMC3099953; doi:10.1107/S160053681100571X)
Supplement: Supplementary file 2 [file e-67-0o860-Isup2.hkl]

# 
# h,k,l, Fc-squared, Fo-squared, sigma(Fo-squared) and status flag 
# 
data_I
_shelx_title ' 101208cm in Pbca' 
_shelx_refln_list_code          4 
_shelx_F_calc_maximum      354.99 
_exptl_crystal_F_000      1712.00 
_reflns_d_resolution_high  0.8107 
 
loop_ 
 _symmetry_equiv_pos_as_xyz 
 'x, y, z' 
 '-x+1/2, -y, z+1/2' 
 '-x, y+1/2, -z+1/2' 
 'x+1/2, -y+1/2, -z' 
 '-x, -y, -z' 
 'x-1/2, y, -z-1/2' 
 'x, -y-1/2, z-1/2' 
 '-x-1/2, y-1/2, z' 
 
_cell_length_a     9.2162 
_cell_length_b    10.0174 
_cell_length_c    35.0512 
_cell_angle_alpha  90.000 
_cell_angle_beta   90.000 
_cell_angle_gamma  90.000 
 
_shelx_F_squared_multiplier     1.000 
 
loop_ 
 _refln_index_h 
 _refln_index_k 
 _refln_index_l 
 _refln_F_squared_calc 
 _refln_F_squared_meas 
 _refln_F_squared_sigma 
 _refln_observed_status 
   2   0   0       17.82      399.41    111.36 o 
   4   0   0     1576.35     2067.95    342.47 o 
   6   0   0     3389.59     3294.87    167.77 o 
   8   0   0     7790.08     6584.08    440.30 o 
  10   0   0      634.56      574.85    103.07 o 
   2   1   0    18921.13    20046.78    217.56 o 
   4   1   0     6160.40     6685.41    142.69 o 
   6   1   0     2357.29     2363.73    100.17 o 
   8   1   0     3298.68     2981.71    130.33 o 
  10   1   0      751.34      713.49     79.58 o 
   0   2   0    30214.41    30755.10    381.36 o 
   2   2   0    38184.48    37898.88    354.73 o 
   4   2   0    11540.59    12332.26    201.55 o 
   6   2   0      864.74      844.29     73.13 o 
   8   2   0     1884.32     1835.85    123.69 o 
  10   2   0       78.51       63.14     39.00 o 
   2   3   0     1796.96     1830.00    126.72 o 
   4   3   0     5652.17     6198.76    114.86 o 
   6   3   0       84.09      198.24     35.59 o 
   8   3   0       17.23       30.06     29.22 o 
  10   3   0        0.32        0.00     36.10 o 
   0   4   0     3117.06     3291.41    105.94 o 
   2   4   0     3518.18     3221.83    114.47 o 
   4   4   0     5546.82     5199.91    136.58 o 
   6   4   0     2867.04     2761.41    162.17 o 
   8   4   0      324.66      283.95     61.37 o 
  10   4   0        1.70       49.78     79.00 o 
   2   5   0     3326.10     3486.26    128.05 o 
   4   5   0     3114.22     3080.46    119.63 o 
   6   5   0      177.10      217.54     50.39 o 
   8   5   0       31.97       53.43     36.45 o 
  10   5   0      353.97      378.56     90.68 o 
   0   6   0     3560.36     3525.75    129.99 o 
   2   6   0     2077.68     1820.25    112.30 o 
   4   6   0     2256.50     2221.52    110.49 o 
   6   6   0     6008.12     5648.28    202.16 o 
   8   6   0      665.96      455.88    103.35 o 
   2   7   0      804.99      699.59     75.39 o 
   4   7   0       71.27       71.29     28.45 o 
   6   7   0      218.55      324.31     72.68 o 
   8   7   0      360.30      343.02     93.92 o 
   0   8   0     1611.31     1353.62    204.47 o 
   2   8   0     3553.52     3534.52    148.23 o 
   4   8   0      988.52     1008.36    195.19 o 
   6   8   0     1616.67     1722.01    170.69 o 
   8   8   0      473.62      345.97     81.35 o 
   2   9   0      518.72      575.06     97.13 o 
   4   9   0     1333.64     1436.84    145.32 o 
   6   9   0        4.21        0.00     38.73 o 
   0  10   0        9.99       43.10     61.24 o 
   2  10   0      509.18      606.78    124.53 o 
   4  10   0      172.41      231.87     89.92 o 
   6  10   0       19.41        7.80    111.91 o 
   2  11   0       34.96        8.27     51.61 o 
   4  11   0       30.86       44.65     65.12 o 
   0  12   0      466.26      746.93    234.40 o 
   2  12   0       56.18       30.31     84.72 o 
   1   1   1     8598.38     8568.74     96.75 o 
   2   1   1     3125.85     3193.35     44.11 o 
   3   1   1     1409.90     1387.45     34.04 o 
   4   1   1     4478.43     4700.31     83.43 o 
   5   1   1      808.71      863.31     47.68 o 
   6   1   1        0.25       21.89     12.41 o 
   7   1   1     4232.56     3589.25     95.27 o 
   8   1   1     1932.21     1794.19     86.39 o 
   9   1   1      231.34      261.94     33.59 o 
  10   1   1        4.57       19.81     19.80 o 
  11   1   1      170.04      193.20     38.53 o 
   0   2   1      277.71      370.53     19.27 o 
   1   2   1     7743.12     8113.61     99.10 o 
   2   2   1     1230.97     1214.01     37.09 o 
   3   2   1    22506.81    22596.97    165.80 o 
   4   2   1     6890.67     6892.94     89.48 o 
   5   2   1      179.00      234.55     21.71 o 
   6   2   1     1619.90     1624.40     64.32 o 
   7   2   1     1131.76     1166.00     65.81 o 
   8   2   1      966.77     1042.28     65.79 o 
   9   2   1       16.19       52.22     23.53 o 
  10   2   1      192.84      192.21     35.19 o 
  11   2   1      184.93       73.90     31.92 o 
   1   3   1       90.29       99.68     16.44 o 
   2   3   1     3765.07     3817.50     75.74 o 
   3   3   1    11930.51    11628.35    125.79 o 
   4   3   1     3079.94     3271.86     57.14 o 
   5   3   1       45.38       70.65     12.12 o 
   6   3   1      206.24      235.70     26.06 o 
   7   3   1        3.26        9.55     14.53 o 
   8   3   1      430.23      461.14     52.64 o 
   9   3   1      278.75      300.02     42.65 o 
  10   3   1      111.30       47.23     38.45 o 
  11   3   1        5.09       28.27     36.09 o 
   0   4   1     9309.57     9477.00    197.21 o 
   1   4   1     1011.26     1081.52     48.54 o 
   2   4   1     5013.55     5129.13    115.00 o 
   3   4   1        5.60       16.01     11.21 o 
   4   4   1      174.55      231.86     16.93 o 
   5   4   1     1915.53     1738.21     65.06 o 
   6   4   1      512.76      526.43     53.27 o 
   7   4   1       63.33       95.37     27.13 o 
   8   4   1      157.11       94.91     27.48 o 
   9   4   1      534.56      517.48     63.84 o 
  10   4   1       88.35       71.85     33.56 o 
   1   5   1     5529.94     5315.52    106.93 o 
   2   5   1      285.21      341.30     33.93 o 
   3   5   1      318.46      356.33     36.52 o 
   4   5   1      780.85      869.98     54.74 o 
   5   5   1     1897.25     1846.17     72.17 o 
   6   5   1       95.06       95.64     31.81 o 
   7   5   1       17.82       38.16     24.44 o 
   8   5   1        0.21       18.36     23.62 o 
   9   5   1       36.33      114.26     36.12 o 
  10   5   1       50.59      105.07     38.02 o 
   0   6   1      873.53      822.36     45.57 o 
   1   6   1      841.81      858.61     38.16 o 
   2   6   1      126.05      161.59     26.28 o 
   3   6   1     1341.44     1397.78     73.34 o 
   4   6   1      186.85      246.27     30.09 o 
   5   6   1       26.17       63.81     19.23 o 
   6   6   1       81.00       82.26     24.34 o 
   7   6   1      259.49      298.52     56.98 o 
   8   6   1       58.43       53.28     34.75 o 
   9   6   1      110.19       92.05     39.96 o 
   1   7   1       16.09       38.13     14.27 o 
   2   7   1      619.09      640.11     50.13 o 
   3   7   1     1097.67      996.20     66.71 o 
   4   7   1      192.79      211.34     31.60 o 
   5   7   1       43.70       69.16     21.37 o 
   6   7   1      220.05      256.84     43.53 o 
   7   7   1       33.81       71.50     34.84 o 
   8   7   1        0.35       44.92     32.35 o 
   9   7   1       88.52       98.94     53.14 o 
   0   8   1     2017.41     1898.00    189.50 o 
   1   8   1      915.61      915.07     84.00 o 
   2   8   1     2097.80     1993.20     80.94 o 
   3   8   1      369.14      361.57     38.21 o 
   4   8   1       88.79       77.46     25.94 o 
   5   8   1      500.03      380.67     57.26 o 
   6   8   1      297.45      293.24     48.96 o 
   7   8   1        0.95       24.01     29.43 o 
   8   8   1       10.98       11.59     33.81 o 
   1   9   1       23.81       45.78     25.22 o 
   2   9   1     4610.46     4271.84    178.65 o 
   3   9   1      226.11      353.95     65.12 o 
   4   9   1       12.56       11.20     22.35 o 
   5   9   1        1.28       15.28     29.52 o 
   6   9   1      244.33      331.86     47.13 o 
   7   9   1      280.12      365.52     52.17 o 
   0  10   1       38.04       53.31     41.31 o 
   1  10   1        2.73       61.15     31.86 o 
   2  10   1     1149.45     1190.40    140.57 o 
   3  10   1       44.36       14.33     39.10 o 
   4  10   1        0.08        0.00     39.47 o 
   5  10   1       21.87       20.17     47.78 o 
   6  10   1       69.00       73.15     37.19 o 
   1  11   1      220.25      172.90     72.85 o 
   2  11   1      934.15      877.30    106.68 o 
   3  11   1        1.23       38.75     44.04 o 
   4  11   1       27.14        0.00     45.92 o 
   5  11   1      116.88        0.00    115.28 o 
   0  12   1       43.95      127.95    122.73 o 
   1  12   1        0.38       44.88     56.48 o 
   2  12   1      220.19      247.09     83.75 o 
   1   0   2     1071.53     1009.39     29.74 o 
   2   0   2     1336.16     1263.66     57.48 o 
   3   0   2       38.42       40.29     12.88 o 
   4   0   2     5185.75     4906.69    120.17 o 
   5   0   2     7612.49     6973.22    161.98 o 
   6   0   2      245.58      252.49     39.75 o 
   7   0   2     6191.34     5113.77    161.92 o 
   8   0   2     1001.92      887.93     85.23 o 
   9   0   2       97.81      108.24     31.20 o 
  10   0   2      930.59      938.04    103.02 o 
  11   0   2       21.61       58.21     31.87 o 
   1   1   2      367.39      379.99     19.86 o 
   2   1   2       72.25      147.94     18.17 o 
   3   1   2       15.19       70.35     13.70 o 
   4   1   2       92.44       86.22     15.18 o 
   5   1   2      586.20      703.15     48.32 o 
   6   1   2     3950.47     3557.45     87.90 o 
   7   1   2      100.25       91.38     20.32 o 
   8   1   2      163.98      173.29     29.06 o 
   9   1   2      161.36      164.34     33.98 o 
  10   1   2      350.56      413.55     56.83 o 
  11   1   2      126.56      162.46     34.31 o 
   0   2   2     1867.36     2149.95     45.48 o 
   1   2   2     1327.29     1393.28     35.11 o 
   2   2   2      642.92      723.70     27.94 o 
   3   2   2      158.93      198.18     16.64 o 
   4   2   2     1074.20     1176.28     35.09 o 
   5   2   2     1218.72     1146.38     43.88 o 
   6   2   2        0.04       47.80     13.76 o 
   7   2   2      636.84      596.42     46.41 o 
   8   2   2        0.85       19.53     25.54 o 
   9   2   2      136.88      155.21     31.31 o 
  10   2   2      168.50      211.77     37.89 o 
  11   2   2       25.84       14.71     50.56 o 
   1   3   2      241.49      289.19     23.98 o 
   2   3   2       78.67      100.90     14.55 o 
   3   3   2     5929.72     5938.65     74.55 o 
   4   3   2     6672.30     7015.08     87.26 o 
   5   3   2     4820.00     4793.53     83.33 o 
   6   3   2      233.05      219.38     26.15 o 
   7   3   2       27.06       34.41     15.05 o 
   8   3   2      697.89      672.70     64.66 o 
   9   3   2       85.64       73.08     25.38 o 
  10   3   2       84.85       17.73     40.95 o 
  11   3   2      160.41      150.07     70.26 o 
   0   4   2      135.14      145.85     18.46 o 
   1   4   2     7835.63     7922.38     97.25 o 
   2   4   2     1570.32     1590.70     53.32 o 
   3   4   2      365.37      332.20     31.38 o 
   4   4   2     1590.94     1457.21     42.23 o 
   5   4   2      999.43     1003.75     55.25 o 
   6   4   2      968.51      934.65     71.85 o 
   7   4   2       61.96      148.77     30.10 o 
   8   4   2      234.63      258.99     40.16 o 
   9   4   2      559.15      575.12     69.11 o 
  10   4   2        6.16        0.00     30.30 o 
   1   5   2     3524.67     3538.33     55.14 o 
   2   5   2      887.85      959.98     53.78 o 
   3   5   2     1203.03     1084.28     61.41 o 
   4   5   2        9.96       31.81     15.34 o 
   5   5   2       47.02       59.84     17.26 o 
   6   5   2      770.99      715.32     61.19 o 
   7   5   2       28.70       24.45     25.22 o 
   8   5   2     1007.72     1146.91     99.85 o 
   9   5   2      172.29      253.48     53.66 o 
  10   5   2      131.11       27.09     33.63 o 
   0   6   2    10847.56    11522.75    182.77 o 
   1   6   2     2146.25     2006.72     49.88 o 
   2   6   2     5764.35     5667.08    115.78 o 
   3   6   2      150.50      151.28     30.11 o 
   4   6   2      365.71      356.46     43.78 o 
   5   6   2      103.29      116.65     20.46 o 
   6   6   2     1631.43     1727.50    105.09 o 
   7   6   2       92.04       73.31     28.27 o 
   8   6   2      549.72      535.33     77.42 o 
   9   6   2      296.66      139.58     62.54 o 
   1   7   2        0.30       22.26     12.55 o 
   2   7   2      443.01      436.40     39.77 o 
   3   7   2      411.53      468.30     44.84 o 
   4   7   2     1075.80      986.06     70.27 o 
   5   7   2      500.34      492.49     51.94 o 
   6   7   2      119.89      192.91     39.81 o 
   7   7   2        0.29       24.58     25.55 o 
   8   7   2     1354.46     1510.48    139.47 o 
   9   7   2       22.60       12.26     32.10 o 
   0   8   2      714.59      710.55    104.27 o 
   1   8   2      418.84      455.93     58.82 o 
   2   8   2     1838.80     1694.51     75.83 o 
   3   8   2      421.74      353.87     47.54 o 
   4   8   2     2230.18     2132.42    107.20 o 
   5   8   2     1149.50     1114.83     90.45 o 
   6   8   2      886.74      772.50     78.42 o 
   7   8   2      121.66      159.67     37.37 o 
   8   8   2       24.68        0.00     47.10 o 
   1   9   2      193.00      180.99     37.56 o 
   2   9   2        2.58       82.84     33.36 o 
   3   9   2      894.34      864.56     94.55 o 
   4   9   2      458.43      481.76     53.75 o 
   5   9   2      177.41      119.72     41.02 o 
   6   9   2      855.78      903.21     85.91 o 
   7   9   2       51.08       93.60     35.19 o 
   0  10   2     1581.80     1636.45    202.23 o 
   1  10   2      391.98      402.82     63.12 o 
   2  10   2       86.35      176.36     55.80 o 
   3  10   2       82.37       88.83     44.29 o 
   4  10   2       31.40       73.53     46.83 o 
   5  10   2      652.50      740.55    171.80 o 
   6  10   2      269.67      307.12     45.75 o 
   1  11   2        3.71       44.55     79.68 o 
   2  11   2       36.29       80.29     78.24 o 
   3  11   2       13.58       51.71     44.40 o 
   4  11   2       47.83        3.65     58.83 o 
   5  11   2       21.66       56.93     57.01 o 
   0  12   2       67.27       12.30     83.85 o 
   1  12   2        0.19       43.30     59.16 o 
   2  12   2       52.60        0.00     99.40 o 
   1   1   3     1405.92     1322.78     23.48 o 
   2   1   3     5511.49     5850.67     62.20 o 
   3   1   3     8714.03     8562.02     90.23 o 
   4   1   3     1640.83     1451.56     41.83 o 
   5   1   3      237.09      226.49     21.66 o 
   6   1   3       52.63       60.28     14.54 o 
   7   1   3        5.99       10.00     13.68 o 
   8   1   3     1520.94     1469.00     79.45 o 
   9   1   3        8.07        8.71     17.62 o 
  10   1   3        0.79       28.59     21.12 o 
  11   1   3      121.43      134.08     35.56 o 
   0   2   3       36.49       45.35      8.88 o 
   1   2   3        1.62       12.14      4.77 o 
   2   2   3      677.73      691.35     22.14 o 
   3   2   3     2175.79     2199.57     44.85 o 
   4   2   3     1199.81     1218.68     35.96 o 
   5   2   3      177.42      175.37     18.58 o 
   6   2   3     4492.70     4199.31     95.48 o 
   7   2   3     1373.16     1425.75     72.47 o 
   8   2   3      445.08      510.80     45.27 o 
   9   2   3       17.13        7.18     21.77 o 
  10   2   3       93.16      127.59     36.76 o 
  11   2   3      177.22      210.91     42.84 o 
   1   3   3     6142.13     6175.22     81.09 o 
   2   3   3     8802.67     8694.08     99.28 o 
   3   3   3     6905.55     7129.17     84.16 o 
   4   3   3     1215.85     1162.75     38.19 o 
   5   3   3      826.52      821.44     37.57 o 
   6   3   3      120.70      110.21     20.18 o 
   7   3   3       12.38       47.15     15.69 o 
   8   3   3     1991.69     1860.24    111.76 o 
   9   3   3        0.52        1.58     22.78 o 
  10   3   3      661.64      821.52     82.84 o 
  11   3   3        7.05       55.91     32.37 o 
   0   4   3      277.70      310.45     28.57 o 
   1   4   3     1526.43     1447.04     31.99 o 
   2   4   3        2.74        8.25      9.54 o 
   3   4   3     2537.34     2569.69     53.92 o 
   4   4   3     3789.72     3713.02     62.84 o 
   5   4   3     1009.92      969.17     54.16 o 
   6   4   3       28.05       14.01     19.06 o 
   7   4   3      762.77      746.36     68.61 o 
   8   4   3       99.27       96.08     30.99 o 
   9   4   3      236.76      220.92     40.53 o 
  10   4   3      448.28      521.10     63.79 o 
   1   5   3       38.89       33.44      7.47 o 
   2   5   3     2024.19     1952.04     64.07 o 
   3   5   3       70.57       62.00     16.39 o 
   4   5   3      177.84      167.49     26.59 o 
   5   5   3      763.43      806.03     50.91 o 
   6   5   3     1086.23     1093.65     76.84 o 
   7   5   3      191.13      184.92     36.82 o 
   8   5   3     1948.46     2087.37    142.16 o 
   9   5   3      197.96      299.81     51.36 o 
  10   5   3      847.64      839.72    100.36 o 
   0   6   3      405.85      458.98     49.05 o 
   1   6   3      764.10      859.75     30.91 o 
   2   6   3      570.74      629.32     46.10 o 
   3   6   3      770.97      793.41     56.44 o 
   4   6   3      570.34      738.40     86.29 o 
   5   6   3      692.97      754.12     60.72 o 
   6   6   3       89.12      121.39     28.09 o 
   7   6   3      119.99       61.07     32.98 o 
   8   6   3       21.61       17.76     37.80 o 
   9   6   3      164.59      123.83     39.12 o 
   1   7   3      774.69      842.50     54.72 o 
   2   7   3      363.96      373.96     36.08 o 
   3   7   3      312.91      343.97     37.03 o 
   4   7   3      114.89       90.97     26.45 o 
   5   7   3        9.29        6.56     20.20 o 
   6   7   3      239.30      180.63     33.70 o 
   7   7   3       20.37       53.13     29.87 o 
   8   7   3      127.49       76.54     53.23 o 
   9   7   3       15.46       83.96     36.45 o 
   0   8   3      261.31      323.24     67.66 o 
   1   8   3      113.96      142.11     30.49 o 
   2   8   3     2185.86     2168.79     81.37 o 
   3   8   3       82.95      111.82     28.25 o 
   4   8   3      231.79      221.11     36.65 o 
   5   8   3     1524.27     1590.46    108.27 o 
   6   8   3        0.18       47.78     27.38 o 
   7   8   3       85.82       99.40     36.78 o 
   8   8   3      269.83      301.01     61.45 o 
   1   9   3      215.18      235.90     49.62 o 
   2   9   3      672.32      669.99     82.06 o 
   3   9   3      203.06      237.06     50.09 o 
   4   9   3      248.59      264.37     45.93 o 
   5   9   3       90.02       82.50     34.61 o 
   6   9   3      273.92      311.25     48.97 o 
   7   9   3      165.11      186.43     45.66 o 
   0  10   3       92.10       79.46     54.32 o 
   1  10   3       45.86       40.70     31.83 o 
   2  10   3       45.31       77.07     43.41 o 
   3  10   3       10.38       54.86     44.24 o 
   4  10   3        2.50       50.28     40.68 o 
   5  10   3       48.88       56.14     46.36 o 
   6  10   3        0.13       19.66     29.20 o 
   1  11   3       69.62       66.16     48.39 o 
   2  11   3      899.82      927.89    135.95 o 
   3  11   3       28.30       18.32     37.19 o 
   4  11   3      153.09      109.58     44.10 o 
   5  11   3      225.95      339.93    107.97 o 
   0  12   3       64.95        0.00     81.98 o 
   1  12   3       12.28       45.53     71.42 o 
   2  12   3      161.68      221.49     66.57 o 
   0   0   4      174.74      223.60     30.43 o 
   1   0   4       11.35        0.00      8.39 o 
   2   0   4    70834.84    66740.40    565.14 o 
   3   0   4    34450.19    34428.97    362.82 o 
   4   0   4    17027.73    16767.64    247.11 o 
   5   0   4    10336.66    10061.56    200.66 o 
   6   0   4     1413.48     1531.05    126.78 o 
   7   0   4    14008.35    13256.92    274.62 o 
   8   0   4     2925.35     2597.64    125.60 o 
   9   0   4      687.78      720.10     80.72 o 
  10   0   4      127.33      152.63     51.74 o 
  11   0   4      262.50      355.32     53.46 o 
   1   1   4     1662.37     1691.53     33.27 o 
   2   1   4      176.13      180.28     13.72 o 
   3   1   4     1421.06     1486.92     36.90 o 
   4   1   4    20949.91    21316.23    187.44 o 
   5   1   4       34.52       70.33     12.63 o 
   6   1   4      973.05      930.27     54.99 o 
   7   1   4      941.88      903.52     57.68 o 
   8   1   4     1602.84     1449.16     78.48 o 
   9   1   4      119.49       67.90     22.81 o 
  10   1   4      701.58      765.86     60.04 o 
  11   1   4      170.56      168.17     37.24 o 
   0   2   4    73616.15    70495.80    520.00 o 
   1   2   4     6254.61     6281.37     69.33 o 
   2   2   4    17144.80    18118.63    131.94 o 
   3   2   4      456.70      551.00     24.92 o 
   4   2   4      672.76      756.35     35.50 o 
   5   2   4    13855.98    14348.51    150.94 o 
   6   2   4     1557.88     1497.27     65.53 o 
   7   2   4     5884.53     5207.15    131.45 o 
   8   2   4      114.15      120.87     22.36 o 
   9   2   4       42.66       66.95     25.71 o 
  10   2   4      121.25      191.26     40.49 o 
  11   2   4      133.36      204.90     39.27 o 
   1   3   4      360.75      402.73     19.96 o 
   2   3   4       45.18       70.36      8.41 o 
   3   3   4    11180.68    11819.14    116.13 o 
   4   3   4     1495.29     1538.94     43.95 o 
   5   3   4     1074.09     1084.40     44.43 o 
   6   3   4      241.66      258.74     28.51 o 
   7   3   4     1163.09     1103.48     63.67 o 
   8   3   4       43.84       59.16     22.72 o 
   9   3   4      281.40      273.03     48.13 o 
  10   3   4      177.14      187.41     36.12 o 
   0   4   4     4017.86     4279.28     82.66 o 
   1   4   4    19189.43    19713.46    155.99 o 
   2   4   4     2991.14     3088.31     73.33 o 
   3   4   4    10004.96    10354.24    108.48 o 
   4   4   4     1889.59     1758.97     44.87 o 
   5   4   4      185.17      257.14     31.05 o 
   6   4   4     1072.52     1083.76     71.03 o 
   7   4   4      151.89      129.30     30.46 o 
   8   4   4      131.46      124.01     33.22 o 
   9   4   4       34.57       85.92     29.24 o 
  10   4   4        4.23       14.34     39.25 o 
   1   5   4     3221.78     3462.86     63.72 o 
   2   5   4     3494.80     3462.57     93.46 o 
   3   5   4      510.85      603.86     46.33 o 
   4   5   4      481.74      583.92     46.09 o 
   5   5   4      468.12      470.06     40.67 o 
   6   5   4      591.71      559.43     62.41 o 
   7   5   4        0.78       20.03     20.50 o 
   8   5   4      173.03      210.93     41.44 o 
   9   5   4      216.61      242.71     44.43 o 
  10   5   4       11.39       34.43     36.60 o 
   0   6   4      142.81      177.06     24.23 o 
   1   6   4    12690.17    12898.04    130.55 o 
   2   6   4     2972.59     2925.27     81.85 o 
   3   6   4      967.12      922.64     60.24 o 
   4   6   4      416.11      496.00     47.47 o 
   5   6   4       19.23       48.45     19.74 o 
   6   6   4      182.62      181.57     33.51 o 
   7   6   4        0.77        9.23     38.52 o 
   8   6   4      338.89      374.77     80.03 o 
   9   6   4      193.89      314.74     56.40 o 
   1   7   4      177.59      188.66     23.87 o 
   2   7   4     1369.22     1466.47     81.00 o 
   3   7   4      669.34      696.21     60.56 o 
   4   7   4     1156.45     1165.61     83.26 o 
   5   7   4      232.59      252.07     38.37 o 
   6   7   4      146.76      109.02     27.73 o 
   7   7   4        2.54        0.00     28.57 o 
   8   7   4       13.48       21.48     30.55 o 
   9   7   4      146.48      132.22     65.62 o 
   0   8   4     3049.10     2995.10    161.00 o 
   1   8   4       44.92       48.87     25.41 o 
   2   8   4       81.65      110.63     24.56 o 
   3   8   4       78.37       90.84     26.96 o 
   4   8   4        7.43       13.87     20.96 o 
   5   8   4      215.16      244.34     39.06 o 
   6   8   4     1101.79     1152.55     91.32 o 
   7   8   4       83.90       48.38     40.12 o 
   8   8   4        0.70        8.16     33.96 o 
   1   9   4       77.96       74.43     38.52 o 
   2   9   4      208.33      239.47     51.81 o 
   3   9   4       14.92       18.03     28.63 o 
   4   9   4      115.83      155.57     37.42 o 
   5   9   4       45.16       28.56     30.36 o 
   6   9   4       14.36       15.39     30.39 o 
   7   9   4       33.69       91.68     50.11 o 
   0  10   4       67.05       54.82     50.53 o 
   1  10   4        8.09       46.37     32.75 o 
   2  10   4       20.38       63.04     30.13 o 
   3  10   4       44.74       84.65     47.01 o 
   4  10   4       56.44       41.83     37.20 o 
   5  10   4      739.79      826.03    124.45 o 
   6  10   4        0.64        0.00     33.56 o 
   1  11   4       69.21       48.28     47.43 o 
   2  11   4       24.14      103.28     55.78 o 
   3  11   4       58.74      102.56     70.41 o 
   4  11   4       89.49       61.81     49.24 o 
   5  11   4        0.00       24.16     51.38 o 
   0  12   4        6.01       70.56     98.26 o 
   1  12   4        0.92        0.00     48.41 o 
   2  12   4       32.25       42.14     58.65 o 
   1   1   5     2544.53     2500.82     38.45 o 
   2   1   5     5077.16     5006.26     80.81 o 
   3   1   5    19389.52    19559.64    166.48 o 
   4   1   5       69.65      146.18     16.73 o 
   5   1   5      173.00      232.20     22.11 o 
   6   1   5        0.07        8.82     11.45 o 
   7   1   5      266.56      293.72     33.05 o 
   8   1   5     1312.30     1251.93     73.20 o 
   9   1   5      752.59      826.40     67.69 o 
  10   1   5        6.43       33.43     21.68 o 
  11   1   5      311.10      332.92     49.31 o 
   0   2   5    24481.09    24959.94    225.31 o 
   1   2   5      150.04      174.66     13.47 o 
   2   2   5    16103.38    16232.02    123.70 o 
   3   2   5      831.36      944.38     31.03 o 
   4   2   5    10465.82    10488.83    137.84 o 
   5   2   5     2450.76     2304.36     56.00 o 
   6   2   5       32.94       46.85     13.67 o 
   7   2   5     2892.17     2776.01     85.97 o 
   8   2   5       63.12       81.34     19.04 o 
   9   2   5      296.30      304.09     43.72 o 
  10   2   5       86.80      154.65     40.20 o 
  11   2   5       64.87       25.70     29.64 o 
   1   3   5    19121.51    19707.67    145.20 o 
   2   3   5     3441.68     3512.84     52.54 o 
   3   3   5      442.25      520.51     25.57 o 
   4   3   5     3961.46     4324.24     70.67 o 
   5   3   5     1001.49      924.83     40.62 o 
   6   3   5      401.36      399.95     34.60 o 
   7   3   5      230.08      241.94     28.53 o 
   8   3   5       15.84       39.34     21.53 o 
   9   3   5      120.21      171.83     40.66 o 
  10   3   5      108.73      113.88     40.38 o 
   0   4   5     8867.72     9373.96    134.02 o 
   1   4   5     2958.57     3092.34     50.14 o 
   2   4   5      690.09      668.27     24.68 o 
   3   4   5     3838.43     3829.66     60.49 o 
   4   4   5     1425.07     1447.87     42.56 o 
   5   4   5       41.73       49.52     18.76 o 
   6   4   5      666.34      661.34     56.52 o 
   7   4   5     1062.68     1104.45     94.24 o 
   8   4   5       46.64       96.88     30.31 o 
   9   4   5      171.98      159.65     42.05 o 
  10   4   5      311.78      336.79     55.05 o 
   1   5   5     4049.87     4492.95     72.32 o 
   2   5   5       36.80       18.81      9.35 o 
   3   5   5     7519.47     7095.37    132.76 o 
   4   5   5       33.97       16.91     14.55 o 
   5   5   5       87.23       96.71     18.89 o 
   6   5   5       70.34       44.85     22.64 o 
   7   5   5        8.02        0.00     22.54 o 
   8   5   5      118.74      133.41     31.86 o 
   9   5   5      171.67      227.59     43.15 o 
  10   5   5      379.60      568.43     80.59 o 
   0   6   5      126.25      115.38     17.53 o 
   1   6   5     1038.93     1160.19     36.62 o 
   2   6   5      794.50      861.09     53.88 o 
   3   6   5       27.96       45.39     16.44 o 
   4   6   5      156.70      149.10     27.68 o 
   5   6   5      340.87      325.11     37.46 o 
   6   6   5       35.27       56.59     26.09 o 
   7   6   5      611.56      553.29     67.12 o 
   8   6   5      110.71       99.14     30.89 o 
   9   6   5        9.17        4.66     34.62 o 
   1   7   5       24.09       35.48     14.49 o 
   2   7   5      131.02      149.70     24.30 o 
   3   7   5      730.05      791.34     66.10 o 
   4   7   5        7.71        0.00     18.49 o 
   5   7   5     1269.93     1305.92     82.73 o 
   6   7   5      133.70      117.23     28.96 o 
   7   7   5     1195.42     1091.40     94.36 o 
   8   7   5       16.48       16.92     28.03 o 
   9   7   5      171.48      162.57     40.65 o 
   0   8   5     1010.78     1077.63    115.39 o 
   1   8   5      690.86      658.60     62.21 o 
   2   8   5       49.90       64.58     20.71 o 
   3   8   5      519.10      519.98     51.33 o 
   4   8   5      411.00      456.31     51.05 o 
   5   8   5      573.15      552.69     53.13 o 
   6   8   5      445.01      419.43     54.45 o 
   7   8   5       11.46       43.15     46.48 o 
   8   8   5      162.26      173.62     45.14 o 
   1   9   5     1092.84     1206.38    101.94 o 
   2   9   5      279.43      325.13     53.96 o 
   3   9   5       20.16        3.82     37.17 o 
   4   9   5       68.61       57.79     29.99 o 
   5   9   5      164.20      203.66     41.67 o 
   6   9   5        0.31        0.00     26.96 o 
   7   9   5      368.41      336.01     56.68 o 
   0  10   5      201.39      116.92     65.65 o 
   1  10   5      311.14      379.67     66.87 o 
   2  10   5       28.83       54.22     31.12 o 
   3  10   5       12.22        0.00     35.24 o 
   4  10   5        6.08        0.00     39.21 o 
   5  10   5      170.83      158.47     53.21 o 
   6  10   5      216.32       95.08     41.25 o 
   1  11   5       14.57        0.00     36.17 o 
   2  11   5       45.68       73.39     60.88 o 
   3  11   5      708.10      606.05    109.16 o 
   4  11   5        2.02       85.37     41.05 o 
   5  11   5       43.66       93.03     48.70 o 
   0  12   5       32.21        0.00     83.23 o 
   1  12   5       38.64      125.96     54.78 o 
   2  12   5       82.22      265.94     73.07 o 
   0   0   6     1537.60     1440.55     93.07 o 
   1   0   6      369.75      379.35     21.98 o 
   2   0   6     4841.94     5404.19    101.60 o 
   3   0   6     2859.04     2978.77    115.06 o 
   4   0   6      215.57      312.99     37.85 o 
   5   0   6     2046.81     2181.16     90.15 o 
   6   0   6     2175.26     2299.70    103.59 o 
   7   0   6      384.93      416.12     56.02 o 
   8   0   6     1364.12     1309.01    113.64 o 
   9   0   6      599.92      628.76     71.64 o 
  10   0   6     1200.89     1132.97    107.94 o 
  11   0   6       65.60       71.92     36.67 o 
   1   1   6        5.11       10.99      5.10 o 
   2   1   6     3760.39     3809.42     67.87 o 
   3   1   6      518.36      551.58     27.97 o 
   4   1   6      670.42      735.26     36.90 o 
   5   1   6      260.83      287.72     25.39 o 
   6   1   6     2117.80     1895.03     69.62 o 
   7   1   6      108.21      138.03     22.93 o 
   8   1   6     1842.89     1871.48     89.04 o 
   9   1   6      412.87      485.32     46.18 o 
  10   1   6        2.90        8.00     19.90 o 
  11   1   6       26.39       75.70     34.40 o 
   0   2   6     7034.73     7142.24     98.54 o 
   1   2   6     1911.23     1798.55     36.12 o 
   2   2   6     8843.28     9011.73     86.00 o 
   3   2   6     1865.43     1842.05     40.56 o 
   4   2   6      803.61      898.30     37.87 o 
   5   2   6      116.39      101.79     14.66 o 
   6   2   6     4803.87     4444.27     99.56 o 
   7   2   6       11.64       22.75     15.74 o 
   8   2   6       52.74       66.23     19.97 o 
   9   2   6       39.99       19.48     23.49 o 
  10   2   6      425.92      572.65     87.38 o 
  11   2   6       77.88      148.16     39.18 o 
   1   3   6      381.34      408.13     19.00 o 
   2   3   6     3984.05     4142.96     59.04 o 
   3   3   6       53.41       91.25     11.56 o 
   4   3   6       56.82      104.42     13.68 o 
   5   3   6      258.35      265.44     23.42 o 
   6   3   6      211.98      225.70     25.57 o 
   7   3   6      946.03      933.27     57.04 o 
   8   3   6      170.03      158.32     39.52 o 
   9   3   6      310.33      344.49     75.27 o 
  10   3   6        0.28       64.72     29.78 o 
   0   4   6    10043.63    10277.53    180.39 o 
   1   4   6      867.97      917.98     28.21 o 
   2   4   6     2281.23     2331.22     44.82 o 
   3   4   6      407.09      455.70     23.14 o 
   4   4   6      825.26      754.58     31.89 o 
   5   4   6     1974.85     2043.29     71.76 o 
   6   4   6     3812.52     3854.45    111.77 o 
   7   4   6     1414.49     1376.21    105.28 o 
   8   4   6      980.20      997.67     95.46 o 
   9   4   6       81.74       83.44     28.75 o 
  10   4   6      106.89       45.56     44.65 o 
   1   5   6     1822.88     1865.71     42.19 o 
   2   5   6       65.49       86.71     11.13 o 
   3   5   6      222.99      246.53     28.41 o 
   4   5   6      451.77      430.31     37.14 o 
   5   5   6       23.79       29.67     17.64 o 
   6   5   6      153.53      203.53     33.87 o 
   7   5   6        1.29       10.68     22.43 o 
   8   5   6      498.99      465.28     62.91 o 
   9   5   6       33.39       59.41     54.07 o 
  10   5   6       12.45       67.18     52.84 o 
   0   6   6      220.26      234.44     26.78 o 
   1   6   6      307.37      327.71     22.33 o 
   2   6   6       44.41       51.50     14.87 o 
   3   6   6      537.10      561.02     51.02 o 
   4   6   6     9888.27     9248.59    171.68 o 
   5   6   6       13.94       37.42     17.96 o 
   6   6   6      125.00      159.22     29.53 o 
   7   6   6      103.10       65.73     26.47 o 
   8   6   6      682.91      649.32     76.42 o 
   9   6   6      319.22      392.70     68.28 o 
   1   7   6      304.90      298.33     29.16 o 
   2   7   6        1.92        0.00     14.50 o 
   3   7   6      333.51      331.04     40.22 o 
   4   7   6     1159.54     1189.11     80.73 o 
   5   7   6     3067.73     2848.03    109.65 o 
   6   7   6     2950.07     3053.97    128.50 o 
   7   7   6       11.68        0.00     36.73 o 
   8   7   6       59.13      100.60     35.57 o 
   9   7   6       57.68      111.58     40.73 o 
   0   8   6     2842.00     2660.42    162.27 o 
   1   8   6      786.66      899.28     82.82 o 
   2   8   6     2380.99     2243.50    103.38 o 
   3   8   6      848.95      751.97     64.49 o 
   4   8   6      153.62      153.25     31.40 o 
   5   8   6      634.00      621.20     58.06 o 
   6   8   6        9.25        0.00     25.64 o 
   7   8   6       84.51       95.04     34.48 o 
   8   8   6        1.77       47.13     33.73 o 
   1   9   6       39.86        2.24     24.17 o 
   2   9   6        9.12       27.68     35.09 o 
   3   9   6      728.95      642.47     75.30 o 
   4   9   6        4.15        1.54     26.75 o 
   5   9   6      141.18      115.72     30.20 o 
   6   9   6        3.92       27.77     25.46 o 
   7   9   6        0.09       38.25     31.99 o 
   0  10   6      267.80      395.60    108.96 o 
   1  10   6      963.06      845.55    106.26 o 
   2  10   6     1695.79     1584.66    143.46 o 
   3  10   6        8.12       54.38     35.04 o 
   4  10   6       46.76      103.35     46.90 o 
   5  10   6       41.12      132.22     51.78 o 
   6  10   6       18.24       35.88     31.21 o 
   1  11   6       15.46       39.66     34.50 o 
   2  11   6      385.14      424.73     89.97 o 
   3  11   6        1.12       10.56     46.71 o 
   4  11   6       99.67      132.73     44.38 o 
   0  12   6       48.56      118.62     85.84 o 
   1  12   6      174.84      156.62     64.01 o 
   2  12   6      127.56      191.76     95.24 o 
   1   1   7    28426.21    29148.47    233.82 o 
   2   1   7       14.32       16.42      7.18 o 
   3   1   7       54.78       69.26     12.99 o 
   4   1   7      662.47      616.14     34.08 o 
   5   1   7      984.91     1043.81     45.25 o 
   6   1   7      190.46      234.66     27.64 o 
   7   1   7     3000.53     2856.39     88.04 o 
   8   1   7      267.72      323.20     36.17 o 
   9   1   7      521.33      481.93     44.34 o 
  10   1   7      129.44      153.46     33.49 o 
  11   1   7       51.28       56.33     33.04 o 
   0   2   7    34248.52    33918.05    373.52 o 
   1   2   7    13589.78    13903.16    142.72 o 
   2   2   7      780.33      784.99     30.08 o 
   3   2   7     2902.84     2882.01     53.64 o 
   4   2   7      264.09      312.68     22.52 o 
   5   2   7     1393.72     1362.15     47.41 o 
   6   2   7      223.63      230.34     27.12 o 
   7   2   7     1707.81     1642.41     71.16 o 
   8   2   7     1787.74     1524.89     80.38 o 
   9   2   7     1645.20     1798.79    129.76 o 
  10   2   7        1.46        0.37     27.54 o 
  11   2   7       36.56       54.20     32.01 o 
   1   3   7      884.91      878.07     25.78 o 
   2   3   7     9505.18     9442.50     93.34 o 
   3   3   7      233.45      272.58     20.16 o 
   4   3   7        3.95        1.71      8.24 o 
   5   3   7     7092.50     6855.07    100.86 o 
   6   3   7        6.65        7.59     17.40 o 
   7   3   7     2005.89     1783.12     71.94 o 
   8   3   7        0.48       13.05     28.50 o 
   9   3   7       95.25      161.93     38.51 o 
  10   3   7      261.57      313.77     53.48 o 
   0   4   7      886.46      929.81     53.04 o 
   1   4   7      406.74      471.09     23.77 o 
   2   4   7      237.27      238.74     17.44 o 
   3   4   7     4765.35     4676.80     69.71 o 
   4   4   7      839.46      826.83     34.56 o 
   5   4   7     1277.20     1477.19     57.90 o 
   6   4   7       96.48      140.12     29.00 o 
   7   4   7      857.35      843.80     82.66 o 
   8   4   7       32.21       91.88     31.61 o 
   9   4   7       12.97       28.42     25.25 o 
  10   4   7       33.35       72.16     29.26 o 
   1   5   7      244.32      277.15     20.53 o 
   2   5   7     4325.47     4233.41     66.10 o 
   3   5   7     9612.16     9640.47    150.50 o 
   4   5   7      609.79      532.12     60.62 o 
   5   5   7      939.38      967.99     65.89 o 
   6   5   7      404.31      460.16     50.84 o 
   7   5   7       22.36       39.91     23.06 o 
   8   5   7      432.51      437.77     59.70 o 
   9   5   7       44.16      104.34     34.03 o 
  10   5   7       57.93       81.91     36.76 o 
   0   6   7        1.61       25.94     12.12 o 
   1   6   7     1779.78     1721.87     45.05 o 
   2   6   7      304.82      401.22     34.90 o 
   3   6   7       91.09       94.26     21.87 o 
   4   6   7      431.43      492.62     46.71 o 
   5   6   7      174.40      235.07     32.21 o 
   6   6   7      153.87      176.22     33.24 o 
   7   6   7      117.29      140.95     32.46 o 
   8   6   7       20.27        0.00     25.63 o 
   9   6   7        3.38       68.52     29.34 o 
   1   7   7       42.44       38.91     20.01 o 
   2   7   7        0.80       13.97     17.58 o 
   3   7   7      936.01      912.01     67.20 o 
   4   7   7     1975.89     2012.02    106.33 o 
   5   7   7      185.61      232.10     31.62 o 
   6   7   7       97.64      106.70     28.80 o 
   7   7   7        8.02       16.12     27.08 o 
   8   7   7      224.85      171.87     54.31 o 
   9   7   7       53.42       73.17     37.14 o 
   0   8   7      140.58      144.13     66.37 o 
   1   8   7      170.09      164.31     35.28 o 
   2   8   7     1027.48     1049.70     67.64 o 
   3   8   7      116.50       99.95     28.27 o 
   4   8   7        0.02       20.74     22.76 o 
   5   8   7      914.87      784.08     64.51 o 
   6   8   7      520.57      437.93     53.96 o 
   7   8   7      591.79      485.95     65.75 o 
   8   8   7       62.51      100.99     35.60 o 
   1   9   7      699.20      638.19     87.78 o 
   2   9   7      329.98      349.54     63.45 o 
   3   9   7       41.98      144.32     35.31 o 
   4   9   7       59.97       68.89     26.10 o 
   5   9   7       83.66       60.17     26.25 o 
   6   9   7       82.15      137.11     36.34 o 
   7   9   7       70.33       87.82     38.59 o 
   0  10   7       61.79       57.92     48.32 o 
   1  10   7       49.00      115.63     39.79 o 
   2  10   7      207.48      159.69     48.21 o 
   3  10   7        1.55       10.44     29.92 o 
   4  10   7        8.28        0.00     43.57 o 
   5  10   7      102.41      123.44    101.79 o 
   6  10   7       92.55       42.70     49.43 o 
   1  11   7      146.70      235.06     56.77 o 
   2  11   7      112.66       99.95     44.11 o 
   3  11   7      135.75       78.27     74.46 o 
   4  11   7        9.76       42.36     86.23 o 
   0  12   7       27.24       33.26     61.30 o 
   1  12   7      134.33      139.89    115.47 o 
   0   0   8    31637.74    30457.79   1136.17 o 
   1   0   8    19380.24    19217.08    179.57 o 
   2   0   8    62660.84    59285.56    520.36 o 
   3   0   8     2791.09     2854.60     83.73 o 
   4   0   8      664.90      819.19     59.75 o 
   5   0   8     1343.91     1329.44     86.34 o 
   6   0   8     2802.24     2805.69    179.44 o 
   7   0   8      165.84      147.79     33.43 o 
   8   0   8      494.49      507.63     64.85 o 
   9   0   8     1455.98     1442.84    119.44 o 
  10   0   8      206.72      195.31     45.39 o 
  11   0   8      589.80      723.99    276.95 o 
   1   1   8    45074.66    44880.85    310.52 o 
   2   1   8      822.50      852.76     26.51 o 
   3   1   8      348.61      372.04     22.86 o 
   4   1   8      832.13      918.02     41.15 o 
   5   1   8      120.26      112.41     16.33 o 
   6   1   8      260.59      261.58     31.70 o 
   7   1   8      737.10      769.09     53.86 o 
   8   1   8     1020.00     1058.49     67.39 o 
   9   1   8       21.79       39.87     22.08 o 
  10   1   8       99.56      110.96     26.60 o 
  11   1   8       13.92       34.77     29.68 o 
   0   2   8   126015.73   119175.35   1821.93 o 
   1   2   8    68192.41    66042.46    414.30 o 
   2   2   8     9165.76     9016.17    109.16 o 
   3   2   8     4057.21     4141.31     64.33 o 
   4   2   8      459.35      446.34     28.27 o 
   5   2   8     1390.09     1318.71     47.04 o 
   6   2   8        3.34        5.19     11.38 o 
   7   2   8     3949.59     3733.30     97.27 o 
   8   2   8      105.28      106.83     26.14 o 
   9   2   8      183.88      180.57     39.87 o 
  10   2   8      215.20      165.57     37.62 o 
  11   2   8      139.83      124.57     38.80 o 
   1   3   8    11034.99    11526.77    117.23 o 
   2   3   8      550.89      534.96     27.40 o 
   3   3   8     1205.89     1242.57     38.61 o 
   4   3   8      937.10      926.35     37.51 o 
   5   3   8     1274.07     1388.63     50.01 o 
   6   3   8      562.95      557.72     42.37 o 
   7   3   8     2784.48     2670.29    101.74 o 
   8   3   8       50.49       62.07     28.19 o 
   9   3   8       84.37      156.72     38.54 o 
  10   3   8      211.87      195.27     42.54 o 
   0   4   8     5073.64     4539.08    152.90 o 
   1   4   8     7355.12     7316.27     86.42 o 
   2   4   8     3915.37     3690.79     58.83 o 
   3   4   8      329.48      359.63     23.01 o 
   4   4   8     3614.62     3372.31     66.03 o 
   5   4   8     3068.18     2953.84     90.47 o 
   6   4   8        0.33       40.57     22.32 o 
   7   4   8     1009.22      955.38     88.69 o 
   8   4   8      103.48      110.80     37.70 o 
   9   4   8        1.28        5.16     40.43 o 
  10   4   8        1.02       39.93     28.20 o 
   1   5   8      171.77      200.35     17.12 o 
   2   5   8      530.30      481.61     26.58 o 
   3   5   8       33.34       71.34     15.87 o 
   4   5   8        5.05       25.06     16.38 o 
   5   5   8      470.83      429.06     43.50 o 
   6   5   8       19.76       18.47     20.10 o 
   7   5   8       63.74       54.00     34.51 o 
   8   5   8       41.07      106.16     43.41 o 
   9   5   8       84.32      100.42     44.03 o 
  10   5   8       26.75       62.07     45.75 o 
   0   6   8     3329.27     3195.41    113.80 o 
   1   6   8     1232.78     1178.53     38.10 o 
   2   6   8        4.01       46.25     15.61 o 
   3   6   8       77.74      160.84     25.49 o 
   4   6   8     1945.28     1874.06     90.45 o 
   5   6   8     1617.35     1625.59     89.02 o 
   6   6   8      425.58      380.26     47.12 o 
   7   6   8     1059.61     1022.46     89.83 o 
   8   6   8      339.92      289.01     49.06 o 
   9   6   8       28.95      100.76     31.13 o 
   1   7   8        1.00       22.82     13.63 o 
   2   7   8      238.26      221.95     36.08 o 
   3   7   8      703.65      742.49     61.87 o 
   4   7   8      512.84      559.22     52.02 o 
   5   7   8     1301.80     1294.06     83.69 o 
   6   7   8      648.53      565.11     59.08 o 
   7   7   8        0.40       71.15     29.16 o 
   8   7   8        2.18       11.60     27.68 o 
   9   7   8        5.43        0.00     34.75 o 
   0   8   8     1554.97     1366.82    177.95 o 
   1   8   8       16.12       58.36     27.40 o 
   2   8   8        0.71        0.00     16.62 o 
   3   8   8       17.03        5.80     25.24 o 
   4   8   8      214.87      290.15     44.38 o 
   5   8   8      570.90      621.82     55.08 o 
   6   8   8      523.86      472.22     52.20 o 
   7   8   8       16.12        0.00     33.81 o 
   8   8   8        0.04        3.98     34.43 o 
   1   9   8      128.32      108.82     41.11 o 
   2   9   8        7.88       69.34     30.80 o 
   3   9   8      170.10      222.69     44.89 o 
   4   9   8      130.15      159.74     35.85 o 
   5   9   8        0.26        0.00     24.08 o 
   6   9   8       22.00       43.74     34.95 o 
   7   9   8       28.04       11.87     33.88 o 
   0  10   8      288.90      355.71     93.59 o 
   1  10   8      543.92      567.03     85.79 o 
   2  10   8      462.68      453.70     78.26 o 
   3  10   8       10.92       21.31     36.82 o 
   4  10   8        2.94        2.21     31.00 o 
   5  10   8      205.95      291.67     71.98 o 
   6  10   8       36.45       93.99     42.23 o 
   1  11   8      225.02      119.61     49.54 o 
   2  11   8       22.24       77.02     40.75 o 
   3  11   8       54.45      142.09     65.81 o 
   4  11   8        8.69       26.77     52.47 o 
   0  12   8      128.65      205.31    107.64 o 
   1  12   8       27.76       63.95     43.07 o 
   1   1   9    15296.90    15918.32    125.12 o 
   2   1   9    11913.50    12152.19    134.09 o 
   3   1   9     1687.37     1889.99     42.20 o 
   4   1   9    21492.14    22433.36    213.13 o 
   5   1   9      801.33      869.25     52.69 o 
   6   1   9      105.81      108.39     19.57 o 
   7   1   9        5.08       21.72     15.97 o 
   8   1   9     1384.71     1291.52     73.24 o 
   9   1   9      496.33      514.93     46.77 o 
  10   1   9       59.75       75.71     30.10 o 
  11   1   9       28.04        0.00     34.01 o 
   0   2   9    63641.45    65692.52   1172.40 o 
   1   2   9    50474.39    51127.51    558.59 o 
   2   2   9      222.97      235.60     19.07 o 
   3   2   9     1411.58     1570.37     39.61 o 
   4   2   9      278.34      309.48     25.15 o 
   5   2   9     1933.95     1877.58     58.03 o 
   6   2   9      165.38      227.49     25.57 o 
   7   2   9       33.87       72.36     16.98 o 
   8   2   9        9.72       38.36     18.15 o 
   9   2   9        5.59       49.68     26.42 o 
  10   2   9      318.02      305.21     56.01 o 
   1   3   9     3351.79     3325.05     59.23 o 
   2   3   9      109.78      160.05     15.19 o 
   3   3   9     1213.55     1346.61     47.84 o 
   4   3   9      259.07      289.91     22.58 o 
   5   3   9      268.71      313.76     25.86 o 
   6   3   9      588.52      560.16     45.38 o 
   7   3   9       25.83       36.22     22.09 o 
   8   3   9       20.44       19.23     23.43 o 
   9   3   9      834.36      893.65     94.72 o 
  10   3   9      299.54      344.95     55.06 o 
   0   4   9      135.57      101.56     17.32 o 
   1   4   9      310.42      390.01     21.51 o 
   2   4   9     1392.74     1432.68     37.11 o 
   3   4   9     3590.49     3511.19     61.22 o 
   4   4   9      481.29      524.47     31.18 o 
   5   4   9       92.36       92.76     20.02 o 
   6   4   9      248.17      242.43     38.20 o 
   7   4   9     2250.31     2201.37    135.07 o 
   8   4   9       26.55        8.15     24.66 o 
   9   4   9      155.45      114.96     31.14 o 
  10   4   9        2.08        0.00     58.65 o 
   1   5   9     4930.55     5063.74     76.33 o 
   2   5   9     1818.71     1700.26     43.37 o 
   3   5   9        2.69       11.82     12.44 o 
   4   5   9      113.12      128.90     25.32 o 
   5   5   9     1557.20     1667.59     87.70 o 
   6   5   9       38.16       57.15     23.63 o 
   7   5   9      449.17      414.64     56.04 o 
   8   5   9      239.97      238.74     44.05 o 
   9   5   9      129.23      281.87     45.95 o 
  10   5   9      191.40      129.41     39.82 o 
   0   6   9      183.91      186.53     26.30 o 
   1   6   9      998.57     1066.01     38.29 o 
   2   6   9        6.97       19.04     15.11 o 
   3   6   9     2109.22     1928.03    100.22 o 
   4   6   9        5.64       18.08     16.69 o 
   5   6   9      274.90      312.89     36.83 o 
   6   6   9       76.49       80.11     24.67 o 
   7   6   9       38.29       81.74     26.17 o 
   8   6   9       53.46      137.07     43.11 o 
   9   6   9        7.66        0.00     33.35 o 
   1   7   9       28.23       37.76     15.97 o 
   2   7   9     2684.06     2460.51     91.37 o 
   3   7   9     3853.64     3655.56    111.15 o 
   4   7   9      526.90      500.31     48.16 o 
   5   7   9      208.26      199.55     33.81 o 
   6   7   9        0.05        3.47     20.56 o 
   7   7   9       24.71       61.46     35.34 o 
   8   7   9      181.08      154.55     44.97 o 
   9   7   9       10.94       31.42     33.97 o 
   0   8   9        0.44       60.48     43.07 o 
   1   8   9       13.63       15.50     22.32 o 
   2   8   9      615.65      631.42     53.63 o 
   3   8   9     3469.47     3300.68    110.82 o 
   4   8   9      108.86      182.97     34.68 o 
   5   8   9        7.52        0.00     19.50 o 
   6   8   9      172.59      276.93     44.21 o 
   7   8   9      395.98      392.87     57.25 o 
   8   8   9      120.16       94.90     37.57 o 
   1   9   9       65.70       27.40     41.40 o 
   2   9   9     1091.83      932.97    108.89 o 
   3   9   9      550.25      636.48     90.80 o 
   4   9   9      308.64      305.73     41.36 o 
   5   9   9        0.29       15.80     28.91 o 
   6   9   9       82.47      100.56     33.82 o 
   7   9   9      160.60      153.64     42.27 o 
   0  10   9        0.45       16.20     57.02 o 
   1  10   9      100.32       53.02     37.49 o 
   2  10   9        1.33        0.00     30.89 o 
   3  10   9      107.46      111.24     71.54 o 
   4  10   9       49.96       48.93     33.09 o 
   5  10   9      283.78      354.82     79.97 o 
   6  10   9       28.55       98.88     34.42 o 
   1  11   9      843.87      848.70    108.70 o 
   2  11   9      241.51      332.88     63.30 o 
   3  11   9      118.47       98.67     47.78 o 
   4  11   9       16.53       36.94     66.18 o 
   0  12   9      204.09      269.85     94.25 o 
   1  12   9       24.08       62.47     58.68 o 
   0   0  10     1937.49     2047.93     84.94 o 
   1   0  10     1462.61     1726.02     49.46 o 
   2   0  10     8192.54     8128.23    138.80 o 
   3   0  10    19723.13    20691.32    267.90 o 
   4   0  10     3119.57     3242.10    101.21 o 
   5   0  10     4618.07     4290.72    128.19 o 
   6   0  10     3560.51     3223.70    121.02 o 
   7   0  10     4270.44     3726.39    167.94 o 
   8   0  10       44.90       76.29     28.54 o 
   9   0  10      249.78      266.58     47.15 o 
  10   0  10       37.00       65.46     45.41 o 
  11   0  10        8.79        0.00     35.25 o 
   1   1  10      831.06      705.15     30.56 o 
   2   1  10     2629.99     2537.84     62.39 o 
   3   1  10      293.08      297.53     21.51 o 
   4   1  10    12646.20    12515.16    141.07 o 
   5   1  10       24.25       40.76     12.06 o 
   6   1  10       86.72      115.24     19.50 o 
   7   1  10       33.31       50.50     18.86 o 
   8   1  10      250.50      261.54     35.00 o 
   9   1  10        1.16        6.44     19.25 o 
  10   1  10      166.98      144.10     30.46 o 
  11   1  10       54.70       61.39     54.70 o 
   0   2  10     1008.95     1012.03     51.55 o 
   1   2  10     1673.43     1649.70     53.82 o 
   2   2  10     5321.16     5320.82     79.77 o 
   3   2  10      453.09      496.41     26.67 o 
   4   2  10     2594.80     2395.24     57.11 o 
   5   2  10     2604.93     2245.42     61.49 o 
   6   2  10     1906.98     1736.04     87.63 o 
   7   2  10      438.47      451.58     40.05 o 
   8   2  10      142.04      152.83     28.12 o 
   9   2  10       27.00       20.87     24.51 o 
  10   2  10       80.51       74.12     33.62 o 
   1   3  10      616.43      679.38     32.91 o 
   2   3  10       95.77      120.83     13.71 o 
   3   3  10       48.22       47.69     10.11 o 
   4   3  10      608.98      701.00     34.36 o 
   5   3  10      213.75      196.71     21.38 o 
   6   3  10      323.80      335.09     34.41 o 
   7   3  10       48.18       94.59     24.90 o 
   8   3  10      242.64      257.86     46.87 o 
   9   3  10      273.02      307.19     50.20 o 
  10   3  10      103.87      124.51     47.80 o 
   0   4  10     3118.58     3444.03     93.01 o 
   1   4  10      249.26      231.30     17.81 o 
   2   4  10     4221.81     4058.37     80.08 o 
   3   4  10      659.05      710.51     29.79 o 
   4   4  10      547.01      613.38     37.95 o 
   5   4  10      904.89      933.22     48.54 o 
   6   4  10       56.36       82.24     26.93 o 
   7   4  10        2.52       41.93     24.12 o 
   8   4  10      187.29      184.26     38.33 o 
   9   4  10     1245.43     1157.91    106.96 o 
  10   4  10       13.18       54.08     44.31 o 
   1   5  10      143.67      189.82     18.06 o 
   2   5  10      177.69      186.63     19.49 o 
   3   5  10        0.03        0.24     10.49 o 
   4   5  10       22.95       47.39     17.52 o 
   5   5  10      253.52      217.73     32.36 o 
   6   5  10      213.42      225.07     42.08 o 
   7   5  10       10.98       26.87     23.41 o 
   8   5  10      148.75      204.03     36.88 o 
   9   5  10        8.72       59.57     30.17 o 
  10   5  10      203.75      226.60     43.88 o 
   0   6  10     7744.60     7397.22    142.95 o 
   1   6  10     5829.76     5724.13     94.09 o 
   2   6  10     1114.81     1234.23     71.09 o 
   3   6  10     2744.84     2565.95    138.21 o 
   4   6  10     1258.33     1225.99     75.93 o 
   5   6  10      131.30      119.44     27.90 o 
   6   6  10      149.98      197.02     32.07 o 
   7   6  10      245.24      252.01     51.08 o 
   8   6  10        0.14        0.00     26.32 o 
   9   6  10       45.70        0.00     42.13 o 
   1   7  10       36.50       67.57     18.54 o 
   2   7  10       92.55      109.80     23.69 o 
   3   7  10     3715.84     3459.19    110.04 o 
   4   7  10       31.72       10.73     22.49 o 
   5   7  10        2.38       39.85     21.92 o 
   6   7  10      358.17      314.21     41.57 o 
   7   7  10       80.29       42.43     27.77 o 
   8   7  10       28.24       32.95     38.18 o 
   0   8  10      424.72      526.72    107.88 o 
   1   8  10      293.77      289.37     55.94 o 
   2   8  10     1068.51      941.87     73.26 o 
   3   8  10       27.70       83.36     24.21 o 
   4   8  10      214.01      228.45     36.43 o 
   5   8  10       18.87       52.22     27.55 o 
   6   8  10      121.09      103.95     34.79 o 
   7   8  10      126.84      162.46     43.56 o 
   8   8  10       24.36       51.33     37.66 o 
   1   9  10      101.40       51.32     34.65 o 
   2   9  10      759.65      767.27    101.19 o 
   3   9  10      158.37      174.27     43.45 o 
   4   9  10       24.48       89.85     25.39 o 
   5   9  10      120.83      103.55     42.23 o 
   6   9  10       60.41      114.25     30.80 o 
   7   9  10       74.16      117.13     45.02 o 
   0  10  10      309.69      317.64     94.86 o 
   1  10  10      960.10      865.62    105.85 o 
   2  10  10      374.62      329.77     67.55 o 
   3  10  10       30.61       85.50     43.98 o 
   4  10  10       63.78        9.05     54.41 o 
   5  10  10      457.13      529.18    166.13 o 
   6  10  10     1688.92     1789.45    125.20 o 
   1  11  10       73.06       12.72     51.90 o 
   2  11  10      165.07      203.09     58.33 o 
   3  11  10       37.77       35.25     39.83 o 
   4  11  10        5.03      118.46     63.28 o 
   0  12  10       12.19        8.98     61.87 o 
   1   1  11      539.41      630.58     26.47 o 
   2   1  11      736.80      797.21     31.09 o 
   3   1  11     1169.31     1136.30     38.41 o 
   4   1  11      256.08      437.01     30.37 o 
   5   1  11     2642.82     2569.19     64.93 o 
   6   1  11       56.10       44.61     20.69 o 
   7   1  11      425.45      483.29     42.21 o 
   8   1  11      780.56      810.15     67.85 o 
   9   1  11       77.13      107.10     23.49 o 
  10   1  11      424.90      481.82     69.83 o 
   0   2  11      940.46     1415.20     93.73 o 
   1   2  11    10975.09    11244.04    120.35 o 
   2   2  11     1413.64     1654.35     44.77 o 
   3   2  11     2288.41     2328.10     67.53 o 
   4   2  11     1827.09     1739.80     47.72 o 
   5   2  11     3154.35     2908.52     69.88 o 
   6   2  11     1812.48     1793.88     73.32 o 
   7   2  11      703.97      740.94     56.25 o 
   8   2  11      942.22      988.43     71.14 o 
   9   2  11     1604.70     1564.13    138.15 o 
  10   2  11       28.74       71.22     28.75 o 
   1   3  11      361.49      395.67     26.13 o 
   2   3  11       26.22       85.95     19.00 o 
   3   3  11    10279.73     9984.73    136.14 o 
   4   3  11      178.76      195.04     18.72 o 
   5   3  11      866.25      818.38     48.92 o 
   6   3  11      732.96      718.33     50.06 o 
   7   3  11       24.29       63.23     17.69 o 
   8   3  11        6.82       33.26     27.80 o 
   9   3  11      178.59      134.02     68.46 o 
  10   3  11       43.02       64.52     45.00 o 
   0   4  11       85.05      135.06     23.78 o 
   1   4  11      814.18      807.38     29.96 o 
   2   4  11      408.85      445.78     29.05 o 
   3   4  11      491.58      603.87     34.70 o 
   4   4  11      190.21      201.71     22.04 o 
   5   4  11     2078.25     2070.86     66.79 o 
   6   4  11     1240.38     1308.03     96.25 o 
   7   4  11     1222.68     1099.27     97.34 o 
   8   4  11      407.03      351.20     57.75 o 
   9   4  11      220.21      214.73     40.32 o 
  10   4  11       48.40       82.45     31.72 o 
   1   5  11     2642.14     2668.12     55.37 o 
   2   5  11      104.70      150.28     17.93 o 
   3   5  11       40.10       46.05     11.89 o 
   4   5  11      816.81      826.00     61.90 o 
   5   5  11      480.51      460.20     45.16 o 
   6   5  11      304.66      270.87     40.57 o 
   7   5  11      967.00     1093.01     99.19 o 
   8   5  11      661.77      611.71     76.94 o 
   9   5  11      515.62      542.46     70.77 o 
   0   6  11       25.07       37.31     16.36 o 
   1   6  11     1844.47     1819.92     54.53 o 
   2   6  11     4652.33     4280.31    114.09 o 
   3   6  11       68.56       72.24     20.78 o 
   4   6  11      252.10      253.05     31.84 o 
   5   6  11        0.16       25.21     23.28 o 
   6   6  11       15.57        0.00     20.81 o 
   7   6  11      439.53      511.73     63.74 o 
   8   6  11        5.54       44.34     30.02 o 
   9   6  11        0.27        0.00     29.34 o 
   1   7  11      242.38      385.85     44.03 o 
   2   7  11        0.32       33.77     18.26 o 
   3   7  11      225.59      202.03     30.93 o 
   4   7  11        0.00       13.76     18.22 o 
   5   7  11       15.61        0.00     19.78 o 
   6   7  11      143.98      164.05     35.36 o 
   7   7  11       56.90       36.33     31.05 o 
   8   7  11        0.94       29.56     28.58 o 
   0   8  11     1216.83     1249.62    175.69 o 
   1   8  11       29.63       51.98     30.94 o 
   2   8  11      714.29      777.32     65.35 o 
   3   8  11       71.39      115.38     27.70 o 
   4   8  11      207.52      271.56     39.66 o 
   5   8  11       10.80       60.39     27.51 o 
   6   8  11        1.98        6.01     25.78 o 
   7   8  11       85.11       68.02     37.43 o 
   8   8  11       83.77      146.46     57.75 o 
   1   9  11      578.55      495.95     80.90 o 
   2   9  11      123.63      221.52     64.33 o 
   3   9  11      977.49     1023.03    121.88 o 
   4   9  11      152.41      141.09     29.68 o 
   5   9  11       88.66       89.98     29.87 o 
   6   9  11      119.60      152.31     34.20 o 
   7   9  11      114.45      210.28     44.61 o 
   0  10  11        5.82       18.84     50.21 o 
   1  10  11       65.64        8.95     38.16 o 
   2  10  11       21.99       13.35     36.33 o 
   3  10  11        3.13       29.18     34.08 o 
   4  10  11       38.16       50.28    101.99 o 
   5  10  11       51.11       65.56     38.53 o 
   6  10  11       83.32      144.57     36.56 o 
   1  11  11      641.71      674.79    101.78 o 
   2  11  11      260.54      168.49     81.29 o 
   3  11  11       36.92       72.95     42.04 o 
   4  11  11        1.76        0.00     75.57 o 
   0   0  12    56750.84    55183.00   1055.87 o 
   1   0  12    32827.04    32600.28    375.75 o 
   2   0  12     2584.08     2613.42     78.25 o 
   3   0  12     7096.64     7627.34    152.75 o 
   4   0  12      998.52      908.90     66.97 o 
   5   0  12     8261.14     8406.38    188.58 o 
   6   0  12     2403.94     2218.69    104.71 o 
   7   0  12       34.38       65.23     25.07 o 
   8   0  12      792.72      835.07     82.43 o 
   9   0  12       20.86       20.60     26.25 o 
  10   0  12      434.81      450.56     73.90 o 
   1   1  12       58.52       66.02     10.56 o 
   2   1  12        0.85        6.08      7.06 o 
   3   1  12      294.24      402.01     26.34 o 
   4   1  12       16.34       35.35     11.35 o 
   5   1  12        4.02       11.92     10.90 o 
   6   1  12      616.36      619.36     45.60 o 
   7   1  12      125.17      118.04     21.96 o 
   8   1  12       69.47       69.50     19.12 o 
   9   1  12      721.22      778.90     63.18 o 
  10   1  12      313.29      383.52     40.68 o 
   0   2  12     3093.46     3301.16     78.35 o 
   1   2  12     4261.40     4137.89     72.94 o 
   2   2  12     6870.73     6734.65     96.20 o 
   3   2  12      369.11      399.32     23.06 o 
   4   2  12     3359.25     3219.71     64.97 o 
   5   2  12      513.59      573.72     37.66 o 
   6   2  12     1110.84     1073.18     64.59 o 
   7   2  12      179.26      238.21     45.46 o 
   8   2  12      734.64      809.99     79.52 o 
   9   2  12      401.69      404.05     80.22 o 
  10   2  12      579.57      485.67     63.96 o 
   1   3  12      149.80      221.71     20.11 o 
   2   3  12       37.42       51.10     11.00 o 
   3   3  12      474.12      439.71     43.42 o 
   4   3  12      547.80      601.36     37.66 o 
   5   3  12      629.83      580.01     39.26 o 
   6   3  12       44.01       84.02     19.06 o 
   7   3  12      964.29      856.54     77.15 o 
   8   3  12     1692.97     1486.15    131.76 o 
   9   3  12      315.85      346.83     53.10 o 
  10   3  12        2.04       22.68     29.97 o 
   0   4  12    17764.28    18685.54    294.98 o 
   1   4  12     1863.67     1839.05     51.42 o 
   2   4  12       62.96       78.34     12.88 o 
   3   4  12     1960.47     2039.11     57.43 o 
   4   4  12     1770.51     1755.40     57.98 o 
   5   4  12      248.50      300.14     30.91 o 
   6   4  12     3216.16     3145.02    138.32 o 
   7   4  12      101.42      153.07     34.19 o 
   8   4  12      348.86      300.35     50.98 o 
   9   4  12      126.68      138.76     59.61 o 
  10   4  12      161.97      231.26     44.09 o 
   1   5  12      179.15      161.87     16.90 o 
   2   5  12      522.14      592.35     36.57 o 
   3   5  12      786.11      826.10     42.32 o 
   4   5  12     1283.83     1291.38     78.56 o 
   5   5  12      393.31      365.87     41.16 o 
   6   5  12      109.78      157.48     39.83 o 
   7   5  12      142.74      109.15     34.36 o 
   8   5  12       11.36        4.48     26.35 o 
   9   5  12       34.75       59.60     38.16 o 
   0   6  12     2495.76     2400.81     81.93 o 
   1   6  12     1393.71     1425.41     49.31 o 
   2   6  12      108.53      144.14     25.92 o 
   3   6  12     1181.45     1367.06     96.17 o 
   4   6  12      107.47      127.61     22.96 o 
   5   6  12     1629.16     1568.71     92.03 o 
   6   6  12     1605.85     1826.52    122.37 o 
   7   6  12      761.51      863.17     92.77 o 
   8   6  12       22.96        0.00     42.98 o 
   9   6  12      286.49      197.28     57.05 o 
   1   7  12      207.81      196.25     27.85 o 
   2   7  12      381.52      440.04     43.04 o 
   3   7  12      300.26      365.26     41.68 o 
   4   7  12       66.81      133.34     26.54 o 
   5   7  12        2.04       29.41     20.54 o 
   6   7  12       59.96       62.48     25.77 o 
   7   7  12       85.69      236.17     42.00 o 
   8   7  12      538.13      711.18     78.44 o 
   0   8  12       34.66        5.46     42.40 o 
   1   8  12      165.97      167.89     45.79 o 
   2   8  12     2585.60     2696.21    114.16 o 
   3   8  12       97.70      202.95     31.58 o 
   4   8  12      450.91      437.41     49.89 o 
   5   8  12        3.57       22.59     20.72 o 
   6   8  12      109.80       73.49     28.51 o 
   7   8  12      210.19      235.29     41.45 o 
   8   8  12       23.99       29.40     29.46 o 
   1   9  12        4.30       14.15     29.59 o 
   2   9  12       27.20       32.52     36.03 o 
   3   9  12      191.07      220.44     57.09 o 
   4   9  12      140.25      169.00     33.10 o 
   5   9  12        0.32       16.91     37.50 o 
   6   9  12       47.51       93.35     29.10 o 
   7   9  12       46.96      124.19     33.21 o 
   0  10  12      138.36       81.60     73.04 o 
   1  10  12       47.49       76.57     41.01 o 
   2  10  12       71.33       57.14     40.65 o 
   3  10  12      448.00      458.84     81.23 o 
   4  10  12        9.38        0.00     50.99 o 
   5  10  12        5.11       16.43     42.88 o 
   1  11  12       53.05       66.59     41.73 o 
   2  11  12        1.32       36.54     37.72 o 
   3  11  12        2.67       81.60     43.21 o 
   4  11  12       26.21        0.00     39.75 o 
   1   1  13    12398.58    12040.62    126.08 o 
   2   1  13     7022.66     7063.26     89.58 o 
   3   1  13      118.71      235.30     39.98 o 
   4   1  13    14796.04    15477.56    167.50 o 
   5   1  13     1970.12     2054.00     60.22 o 
   6   1  13      196.76      240.20     27.04 o 
   7   1  13      989.77      924.37     59.22 o 
   8   1  13     1034.17     1177.37     77.02 o 
   9   1  13      179.82      222.95     33.09 o 
  10   1  13      709.30      764.52    110.45 o 
   0   2  13    12972.81    13216.47    179.93 o 
   1   2  13     1694.22     1809.99     47.42 o 
   2   2  13     1563.24     1471.59     45.83 o 
   3   2  13     2541.34     2394.99     50.92 o 
   4   2  13     4355.99     4275.82     81.06 o 
   5   2  13      284.90      320.26     28.62 o 
   6   2  13     1450.02     1452.46     79.34 o 
   7   2  13     4474.91     4154.15    125.49 o 
   8   2  13       44.89       41.58     20.30 o 
   9   2  13      145.27       67.27     27.19 o 
  10   2  13        4.20       32.19     25.43 o 
   1   3  13     9372.83     9734.36    108.75 o 
   2   3  13     2503.06     2324.65     57.65 o 
   3   3  13     7562.65     7350.39    111.52 o 
   4   3  13     1297.74     1364.56     54.54 o 
   5   3  13       80.42       88.05     19.67 o 
   6   3  13      798.49      730.92     54.34 o 
   7   3  13      407.68      392.06     46.48 o 
   8   3  13      768.55      926.98     89.93 o 
   9   3  13       33.10       10.90     24.87 o 
  10   3  13        1.07       44.23     38.36 o 
   0   4  13     6696.29     7694.87    206.36 o 
   1   4  13      668.56      687.73     37.61 o 
   2   4  13      309.67      298.25     24.29 o 
   3   4  13      993.03      992.25     48.39 o 
   4   4  13       63.04       73.42     14.88 o 
   5   4  13      953.05     1023.70     52.86 o 
   6   4  13     1540.52     1490.06     91.40 o 
   7   4  13      469.52      493.48     63.02 o 
   8   4  13        0.96        0.00     23.80 o 
   9   4  13      378.27      328.14     52.69 o 
  10   4  13       48.67       27.27     31.35 o 
   1   5  13     4253.82     3957.17     83.67 o 
   2   5  13      492.35      465.82     33.13 o 
   3   5  13      204.18      245.07     23.49 o 
   4   5  13     3064.45     2707.82     95.65 o 
   5   5  13     1590.46     1649.05     88.47 o 
   6   5  13        0.88       16.93     29.22 o 
   7   5  13        0.32        7.48     22.32 o 
   8   5  13      291.07      327.75     49.45 o 
   9   5  13       79.54       80.68     45.48 o 
   0   6  13      196.89      185.20     33.52 o 
   1   6  13       13.67       32.21     11.87 o 
   2   6  13     1255.11     1269.80     74.26 o 
   3   6  13      117.60      148.34     26.81 o 
   4   6  13      478.63      529.08     51.85 o 
   5   6  13      607.42      662.01     61.52 o 
   6   6  13      162.91      203.87     37.29 o 
   7   6  13       23.83       54.22     24.23 o 
   8   6  13       10.95       34.92     29.09 o 
   9   6  13       63.28       99.32     39.05 o 
   1   7  13      166.32      157.16     33.42 o 
   2   7  13      317.02      423.76     43.78 o 
   3   7  13       85.53       97.61     23.80 o 
   4   7  13     1408.79     1323.06     86.91 o 
   5   7  13        8.27        0.00     21.63 o 
   6   7  13      114.87       94.94     28.56 o 
   7   7  13       23.55       43.95     27.06 o 
   8   7  13      486.83      630.78     75.73 o 
   0   8  13     1487.79     1253.12    182.75 o 
   1   8  13      612.76      604.33     84.62 o 
   2   8  13      295.44      310.68     43.73 o 
   3   8  13        0.08       14.62     20.84 o 
   4   8  13      181.92      227.87     33.45 o 
   5   8  13      303.33      287.62     48.35 o 
   6   8  13       43.06      188.51     35.56 o 
   7   8  13        1.88       13.83     35.82 o 
   1   9  13      483.98      593.84     89.68 o 
   2   9  13      367.20      336.17     67.47 o 
   3   9  13       83.62      170.25     48.72 o 
   4   9  13      176.77      208.46     34.60 o 
   5   9  13       41.48       67.76     28.86 o 
   6   9  13        8.17       36.54     27.68 o 
   7   9  13      136.11      245.74     49.01 o 
   0  10  13      132.86      126.05    115.71 o 
   1  10  13       25.75       93.66     39.70 o 
   2  10  13       45.74       74.02     38.30 o 
   3  10  13      363.52      412.06     70.90 o 
   4  10  13        0.00       62.81     49.66 o 
   5  10  13      310.98      235.63     62.10 o 
   1  11  13      186.14      212.25     55.16 o 
   2  11  13       10.30       75.53     80.22 o 
   3  11  13       19.46       21.05     48.57 o 
   0   0  14    23861.59    23222.02    445.64 o 
   1   0  14     3133.99     2963.28     86.72 o 
   2   0  14     1247.76     1112.71     69.37 o 
   3   0  14     8340.82     7812.76    159.92 o 
   4   0  14     6934.94     6915.85    161.07 o 
   5   0  14     1410.01     1514.90     93.77 o 
   6   0  14       43.18       37.70     21.08 o 
   7   0  14      659.44      753.97     77.02 o 
   8   0  14     1806.07     1878.96    129.07 o 
   9   0  14      178.74      111.53     70.65 o 
  10   0  14      149.01      214.09     49.42 o 
   1   1  14      618.55      739.85     34.11 o 
   2   1  14     6197.16     5975.45     87.84 o 
   3   1  14     1186.66     1117.28     42.47 o 
   4   1  14       70.71       83.20     15.12 o 
   5   1  14      613.41      627.19     40.95 o 
   6   1  14     1180.12     1176.93     63.36 o 
   7   1  14      295.50      239.48     31.77 o 
   8   1  14      216.65      235.17     33.29 o 
   9   1  14       86.02       46.39     22.04 o 
  10   1  14       95.23       84.73     27.97 o 
   0   2  14     2339.23     2307.36     69.48 o 
   1   2  14     1125.12     1043.38     34.81 o 
   2   2  14      863.98      822.38     41.14 o 
   3   2  14      274.30      269.89     20.69 o 
   4   2  14       41.87       57.23     11.77 o 
   5   2  14       30.24       34.90     13.70 o 
   6   2  14     1626.05     1691.54     81.98 o 
   7   2  14      439.51      448.14     43.90 o 
   8   2  14        4.54       54.32     18.76 o 
   9   2  14      481.47      536.56     66.12 o 
  10   2  14       75.08       85.77     33.02 o 
   1   3  14     3273.26     3471.07     69.92 o 
   2   3  14       73.27       82.79     14.52 o 
   3   3  14        5.94       14.08     10.68 o 
   4   3  14      567.99      645.74     40.87 o 
   5   3  14        0.67        0.00     12.60 o 
   6   3  14       25.91       19.40     22.04 o 
   7   3  14       15.27       14.02     17.00 o 
   8   3  14        1.88       13.70     22.49 o 
   9   3  14        1.68       12.80     25.62 o 
  10   3  14       51.84       55.44     46.93 o 
   0   4  14       29.52      101.28     18.64 o 
   1   4  14        7.83       13.39      9.70 o 
   2   4  14       49.14       53.87     12.59 o 
   3   4  14       73.32       83.19     16.11 o 
   4   4  14     3065.24     2723.98     72.05 o 
   5   4  14     2144.90     2172.68     70.88 o 
   6   4  14      427.86      431.69     48.78 o 
   7   4  14        0.20        0.00     20.02 o 
   8   4  14      505.87      504.27     77.23 o 
   9   4  14       76.80       91.29     31.57 o 
  10   4  14       37.69       76.99     33.60 o 
   1   5  14      305.65      344.60     28.08 o 
   2   5  14      617.05      598.11     36.19 o 
   3   5  14       82.72       80.90     16.44 o 
   4   5  14     4572.21     4091.09    116.83 o 
   5   5  14     2926.70     2915.87    105.26 o 
   6   5  14      823.46      806.06    135.26 o 
   7   5  14       75.21       65.39     26.53 o 
   8   5  14       38.98       39.09     33.58 o 
   9   5  14       20.01       26.61     30.19 o 
   0   6  14      312.56      320.97     41.61 o 
   1   6  14       69.14       84.16     15.27 o 
   2   6  14     7446.74     6854.23    156.77 o 
   3   6  14     1336.21     1382.21     81.88 o 
   4   6  14      453.48      463.48     47.94 o 
   5   6  14      138.68      171.54     31.96 o 
   6   6  14       84.61       53.03     24.70 o 
   7   6  14      655.62      708.54     73.21 o 
   8   6  14        5.66       31.04     26.65 o 
   9   6  14        2.17       29.47     47.63 o 
   1   7  14       86.49      102.54     29.76 o 
   2   7  14      207.39      206.14     29.50 o 
   3   7  14      437.07      520.94     51.99 o 
   4   7  14      192.88      189.02     31.90 o 
   5   7  14       36.66       40.61     22.93 o 
   6   7  14       10.53       33.08     23.84 o 
   7   7  14        3.73       51.30     26.26 o 
   8   7  14      545.74      685.69     80.85 o 
   0   8  14     1085.25     1089.81    231.42 o 
   1   8  14      963.38     1031.90    117.21 o 
   2   8  14        2.35       32.12     23.08 o 
   3   8  14      186.15      162.67     31.81 o 
   4   8  14      160.02      160.49     32.95 o 
   5   8  14      354.13      401.39     46.60 o 
   6   8  14      172.22      162.67     35.54 o 
   7   8  14        4.87       20.48     41.08 o 
   1   9  14        0.93        8.61     35.04 o 
   2   9  14      360.82      299.19     62.48 o 
   3   9  14      191.28      185.52     57.69 o 
   4   9  14      154.51      195.22     39.60 o 
   5   9  14       45.72       61.85     28.31 o 
   6   9  14       12.11       38.94     28.68 o 
   0  10  14        5.47       60.26     59.21 o 
   1  10  14      384.50      419.86     98.31 o 
   2  10  14        7.25       59.87     41.53 o 
   3  10  14       29.58        0.00     36.91 o 
   4  10  14      476.01      435.27     89.31 o 
   5  10  14      187.42      187.01     56.30 o 
   1  11  14       52.69      148.33     54.61 o 
   2  11  14      136.00       40.31     61.89 o 
   3  11  14       38.21       37.89     39.47 o 
   1   1  15       22.39       63.98     12.38 o 
   2   1  15      816.95      933.99     38.17 o 
   3   1  15     3265.89     3110.50     65.29 o 
   4   1  15       14.76       36.20     14.62 o 
   5   1  15       77.14      118.09     17.68 o 
   6   1  15      332.00      414.33     37.49 o 
   7   1  15       44.77       65.52     19.62 o 
   8   1  15     1030.64      935.12     70.48 o 
   9   1  15        3.10        0.00     18.93 o 
  10   1  15        4.91       75.71     37.81 o 
   0   2  15     6279.54     6320.79    123.61 o 
   1   2  15     3155.07     2930.32     56.37 o 
   2   2  15      778.64      793.98     31.58 o 
   3   2  15     1090.05      976.87     38.73 o 
   4   2  15      399.26      361.09     26.56 o 
   5   2  15      308.89      381.65     35.55 o 
   6   2  15       48.18       64.56     18.47 o 
   7   2  15     1991.34     2113.52     94.83 o 
   8   2  15      119.04      147.51     31.73 o 
   9   2  15        2.67       25.99     37.10 o 
  10   2  15       41.58       61.36     30.97 o 
   1   3  15    17077.93    16228.09    170.50 o 
   2   3  15      159.57      130.12     18.49 o 
   3   3  15       53.66       79.30     16.07 o 
   4   3  15      926.68      937.62     49.42 o 
   5   3  15     1498.48     1479.30     62.69 o 
   6   3  15      168.30      141.47     31.04 o 
   7   3  15        1.44       29.20     19.14 o 
   8   3  15      283.04      341.00     51.48 o 
   9   3  15      926.35      935.50     92.06 o 
  10   3  15        2.26        0.00     36.23 o 
   0   4  15     3718.61     3475.03     92.41 o 
   1   4  15     3572.39     3488.39     74.34 o 
   2   4  15      609.83      583.87     37.93 o 
   3   4  15     1405.33     1374.07     55.46 o 
   4   4  15       35.92       50.70     20.39 o 
   5   4  15      888.23      900.37     51.95 o 
   6   4  15      612.28      648.65     68.22 o 
   7   4  15     1505.58     1591.43    119.08 o 
   8   4  15        4.54       44.97     26.01 o 
   9   4  15      713.86      818.74     85.34 o 
  10   4  15        0.60       13.39     43.64 o 
   1   5  15        0.23        0.00      9.50 o 
   2   5  15      226.92      238.29     25.31 o 
   3   5  15     1909.28     1741.58     61.87 o 
   4   5  15     3197.31     2904.45    100.84 o 
   5   5  15     2001.28     1988.18     98.10 o 
   6   5  15      198.14      257.63     37.68 o 
   7   5  15       52.52      109.57     30.27 o 
   8   5  15       42.63       33.05     34.97 o 
   9   5  15      427.67      453.14     60.17 o 
   0   6  15      209.34      205.10     34.03 o 
   1   6  15      113.61      148.82     21.30 o 
   2   6  15      384.32      439.37     45.32 o 
   3   6  15     2033.09     1817.15     90.17 o 
   4   6  15      419.79      376.69     43.56 o 
   5   6  15     4147.86     3968.82    126.76 o 
   6   6  15      668.40      580.45     65.43 o 
   7   6  15       18.41       21.37     24.78 o 
   8   6  15        4.30       32.04     27.65 o 
   9   6  15       88.26       95.36     35.08 o 
   1   7  15       19.26       22.73     20.37 o 
   2   7  15      598.90      565.36     57.43 o 
   3   7  15      342.92      371.66     43.66 o 
   4   7  15      640.20      582.19     57.07 o 
   5   7  15       92.02      100.26     28.48 o 
   6   7  15      119.78       74.31     26.53 o 
   7   7  15        5.17        6.12     25.56 o 
   8   7  15      367.46      354.18     57.97 o 
   0   8  15      285.96      186.38     71.50 o 
   1   8  15     1143.75     1041.70    116.73 o 
   2   8  15      212.62      185.76     34.14 o 
   3   8  15       96.71      118.77     31.31 o 
   4   8  15        1.75       20.00     22.25 o 
   5   8  15      340.22      340.46     43.50 o 
   6   8  15       76.71       60.99     29.72 o 
   7   8  15       28.00       41.23     30.46 o 
   1   9  15      327.12      350.83     69.53 o 
   2   9  15       34.86      120.90     43.36 o 
   3   9  15        0.80       21.36     42.76 o 
   4   9  15        5.57       26.16     37.97 o 
   5   9  15      809.81     1093.09     90.56 o 
   6   9  15        0.09       22.60     26.86 o 
   0  10  15       44.18        0.00     52.97 o 
   1  10  15       15.02       45.78     60.30 o 
   2  10  15       17.50       62.70     37.70 o 
   3  10  15       43.63       49.01     42.62 o 
   4  10  15        2.21       87.80     44.48 o 
   5  10  15        9.08       38.59     69.23 o 
   1  11  15      371.92      279.47     64.36 o 
   2  11  15       18.22       27.54     40.83 o 
   3  11  15      538.28      464.27     84.38 o 
   0   0  16     1828.03     1781.88    131.42 o 
   1   0  16      388.11      380.99     42.16 o 
   2   0  16        2.42       39.08     13.07 o 
   3   0  16    10019.40     9787.65    188.45 o 
   4   0  16     6040.05     5216.09    142.04 o 
   5   0  16        0.51       42.08     20.12 o 
   6   0  16      403.98      359.34     51.04 o 
   7   0  16        0.09        0.00     22.11 o 
   8   0  16     1145.80     1069.78    113.42 o 
   9   0  16        2.35       34.64     28.78 o 
  10   0  16        8.16        0.00     34.85 o 
   1   1  16      525.87      623.72     34.65 o 
   2   1  16      384.80      415.80     27.18 o 
   3   1  16      265.52      326.52     25.70 o 
   4   1  16     1042.76     1056.55     50.58 o 
   5   1  16      309.72      362.81     30.73 o 
   6   1  16      974.89     1036.85     66.04 o 
   7   1  16      237.34      225.19     32.82 o 
   8   1  16        3.47        1.63     17.40 o 
   9   1  16       25.72        0.00     23.36 o 
  10   1  16      160.96      197.85     38.57 o 
   0   2  16     4610.04     4224.52    102.00 o 
   1   2  16      569.87      664.86     32.98 o 
   2   2  16       17.51       47.11     12.36 o 
   3   2  16       36.11       58.65     10.86 o 
   4   2  16       31.04       39.16     12.03 o 
   5   2  16      770.23      842.27     53.73 o 
   6   2  16     1758.14     1643.57     79.48 o 
   7   2  16       87.21       63.05     25.32 o 
   8   2  16      128.45       92.77     24.51 o 
   9   2  16       30.00       35.55     35.83 o 
  10   2  16       15.25       52.82     33.63 o 
   1   3  16     4433.44     4599.91     85.52 o 
   2   3  16     4942.94     4618.05     88.54 o 
   3   3  16      302.86      266.98     26.75 o 
   4   3  16        1.55        0.00     16.35 o 
   5   3  16       66.16       73.54     21.34 o 
   6   3  16      316.48      394.70     39.56 o 
   7   3  16      257.54      238.17     46.03 o 
   8   3  16      734.61      845.31     86.42 o 
   9   3  16        2.32        0.00     26.08 o 
  10   3  16       10.55       44.22     28.08 o 
   0   4  16     3846.51     3624.51     95.84 o 
   1   4  16    12110.09    11736.92    147.59 o 
   2   4  16    10734.40     9998.02    168.65 o 
   3   4  16       52.88       51.86     15.63 o 
   4   4  16        0.02       15.37     12.66 o 
   5   4  16      140.09      123.43     19.94 o 
   6   4  16     2956.75     2671.87    116.22 o 
   7   4  16     1778.50     1689.50    176.07 o 
   8   4  16       14.53        7.09     35.89 o 
   9   4  16       71.46       27.91     29.55 o 
   1   5  16      553.37      558.84     38.14 o 
   2   5  16        9.07       19.16     14.20 o 
   3   5  16     1881.30     1687.69     62.80 o 
   4   5  16       28.53       65.13     20.05 o 
   5   5  16     2059.15     1950.73     98.36 o 
   6   5  16      143.51      111.07     28.32 o 
   7   5  16      736.80      749.65     79.67 o 
   8   5  16      171.92      225.80     50.12 o 
   9   5  16       15.92       45.61     29.77 o 
   0   6  16      370.94      419.08     50.34 o 
   1   6  16       36.50       50.44     15.72 o 
   2   6  16     1938.73     1834.06     94.23 o 
   3   6  16      120.58      169.34     26.27 o 
   4   6  16      280.81      220.51     32.80 o 
   5   6  16       99.35       99.97     26.75 o 
   6   6  16      133.32      124.09     28.18 o 
   7   6  16      261.24      324.95     47.41 o 
   8   6  16       11.56        0.90     31.10 o 
   9   6  16       14.28       26.27     42.45 o 
   1   7  16        9.37        3.95     21.72 o 
   2   7  16        0.08       33.58     23.50 o 
   3   7  16       79.43      108.01     24.45 o 
   4   7  16      486.29      566.48     55.47 o 
   5   7  16        5.01        5.32     27.98 o 
   6   7  16        8.72       21.79     23.90 o 
   7   7  16        1.00       65.04     28.66 o 
   8   7  16      259.85      285.62     46.17 o 
   0   8  16      675.53      662.53    127.65 o 
   1   8  16        1.97       13.59     32.85 o 
   2   8  16      208.44      204.89     45.66 o 
   3   8  16        4.13       19.08     24.12 o 
   4   8  16        4.27       47.94     25.93 o 
   5   8  16       10.75       61.40     38.81 o 
   6   8  16      555.34      614.75     61.80 o 
   7   8  16        5.42       23.26     29.32 o 
   1   9  16       21.48        1.38     34.69 o 
   2   9  16      385.39      391.99     72.78 o 
   3   9  16       97.74      160.64     50.18 o 
   4   9  16       54.96      101.74     33.44 o 
   5   9  16        0.17        9.17     27.30 o 
   6   9  16      229.83      240.64     40.56 o 
   0  10  16       14.68       69.26     54.91 o 
   1  10  16       51.29       76.45     41.70 o 
   2  10  16        6.75       43.75     49.31 o 
   3  10  16        4.32       19.94     38.06 o 
   4  10  16      105.00      142.86     75.09 o 
   5  10  16      160.24      240.72     57.53 o 
   1  11  16       76.75      158.31     51.23 o 
   2  11  16        7.74       39.13     40.39 o 
   3  11  16      138.10      296.68     62.59 o 
   1   1  17       14.36       25.48      9.54 o 
   2   1  17      101.47      134.25     17.74 o 
   3   1  17    13248.76    13367.03    149.45 o 
   4   1  17     1013.80     1188.72     53.09 o 
   5   1  17      459.25      479.25     40.49 o 
   6   1  17       83.67      132.50     23.66 o 
   7   1  17        0.76       22.15     17.73 o 
   8   1  17      490.56      567.89     51.76 o 
   9   1  17      623.06      734.82     67.37 o 
  10   1  17      250.12      233.65     37.75 o 
   0   2  17     1590.08     1535.91     64.97 o 
   1   2  17     5853.60     5627.87     89.63 o 
   2   2  17      567.66      559.46     29.68 o 
   3   2  17     2556.29     2465.31     64.09 o 
   4   2  17        0.34       25.71     13.88 o 
   5   2  17       64.62       36.62     14.27 o 
   6   2  17      402.76      454.03     44.18 o 
   7   2  17      537.46      542.59     49.99 o 
   8   2  17      115.84      148.22     25.61 o 
   9   2  17      779.18      822.65     88.40 o 
  10   2  17      129.43      146.85     45.32 o 
   1   3  17    23697.83    23576.81    200.01 o 
   2   3  17     3509.68     3435.71     77.66 o 
   3   3  17       21.03       20.48     12.17 o 
   4   3  17      843.38      778.54     47.52 o 
   5   3  17     1089.59     1159.04     60.09 o 
   6   3  17      469.74      426.41     42.89 o 
   7   3  17      198.48      257.56     46.60 o 
   8   3  17       30.12       49.68     27.75 o 
   9   3  17      836.05      744.08     83.63 o 
  10   3  17      117.46      133.91     42.30 o 
   0   4  17     1838.56     1720.02     81.06 o 
   1   4  17     4054.96     3740.60     80.45 o 
   2   4  17      371.02      377.10     31.49 o 
   3   4  17      788.37      753.71     47.51 o 
   4   4  17      321.91      327.18     31.34 o 
   5   4  17     1745.94     1740.66     68.74 o 
   6   4  17       65.94       64.97     24.24 o 
   7   4  17      154.01      187.06     41.49 o 
   8   4  17        0.08        0.00     29.82 o 
   9   4  17       87.43      187.33     38.69 o 
   1   5  17        1.88       30.10     12.23 o 
   2   5  17      589.98      569.83     40.57 o 
   3   5  17     5238.81     4891.56    100.90 o 
   4   5  17     3766.78     3501.81    113.88 o 
   5   5  17       59.61       88.40     23.65 o 
   6   5  17      660.31      709.45     65.93 o 
   7   5  17       12.56       32.21     26.93 o 
   8   5  17        0.08        0.00     26.16 o 
   9   5  17      687.70      744.65     79.97 o 
   0   6  17      442.99      395.65     51.02 o 
   1   6  17       17.18       67.00     18.10 o 
   2   6  17      114.19      132.04     24.13 o 
   3   6  17      431.36      509.89     53.67 o 
   4   6  17        8.73       55.21     23.14 o 
   5   6  17        2.11       14.18     21.60 o 
   6   6  17        5.97       60.93     26.85 o 
   7   6  17       58.55      127.20     33.59 o 
   8   6  17       13.80       51.31     29.38 o 
   1   7  17      281.37      329.58     43.76 o 
   2   7  17      141.99      115.41     26.45 o 
   3   7  17     1428.70     1350.91     95.17 o 
   4   7  17      628.29      714.89     63.49 o 
   5   7  17      168.05      243.59     37.15 o 
   6   7  17        3.62       43.92     25.40 o 
   7   7  17      111.50      131.77     36.22 o 
   8   7  17       13.50        0.00     43.53 o 
   0   8  17       68.27        8.35     87.57 o 
   1   8  17        5.58        0.00     30.57 o 
   2   8  17       56.46       68.13     26.48 o 
   3   8  17       21.79       37.01     38.56 o 
   4   8  17       48.36       85.51     30.69 o 
   5   8  17      771.92      788.22     71.74 o 
   6   8  17      223.98      254.65     42.95 o 
   7   8  17      154.96      165.09     35.81 o 
   1   9  17      573.03      632.81     95.08 o 
   2   9  17       49.24       11.08     29.92 o 
   3   9  17        2.38       41.02     47.60 o 
   4   9  17       20.40       14.59     26.40 o 
   5   9  17        9.05       61.81     39.10 o 
   6   9  17        3.54       27.75     34.72 o 
   0  10  17       14.50      153.39     64.72 o 
   1  10  17       75.71       56.79     40.61 o 
   2  10  17        8.42       73.39     40.97 o 
   3  10  17       90.29      113.60     44.91 o 
   4  10  17        0.55        0.00     40.87 o 
   1  11  17       25.01       14.38     43.53 o 
   2  11  17        5.51       30.88     41.60 o 
   0   0  18     3064.23     2791.52    132.41 o 
   1   0  18     9621.79     8615.79    173.28 o 
   2   0  18     2253.75     2100.60     95.93 o 
   3   0  18     2369.01     2378.74     91.16 o 
   4   0  18     6030.26     5706.39    154.12 o 
   5   0  18      126.97      109.61     27.86 o 
   6   0  18      866.88      855.45     81.14 o 
   7   0  18        9.70       45.33     44.06 o 
   8   0  18        1.65        4.40     27.81 o 
   9   0  18      571.12      668.78     90.07 o 
  10   0  18      187.41      262.45     53.22 o 
   1   1  18      542.41      644.27     49.50 o 
   2   1  18      208.15      214.31     22.04 o 
   3   1  18     2243.84     2247.09     57.91 o 
   4   1  18      956.97      974.38     51.27 o 
   5   1  18      470.04      450.52     41.48 o 
   6   1  18      190.97      161.52     26.39 o 
   7   1  18        9.89       28.21     17.94 o 
   8   1  18       13.25        0.00     28.91 o 
   9   1  18       37.21       56.02     25.20 o 
  10   1  18       48.43       65.05     25.36 o 
   0   2  18      564.22      569.69     47.66 o 
   1   2  18      380.73      471.18     32.00 o 
   2   2  18      850.07      952.43     40.92 o 
   3   2  18     4963.43     4570.33     92.03 o 
   4   2  18        2.13       14.66     13.00 o 
   5   2  18      607.87      596.59     46.71 o 
   6   2  18     1376.54     1336.01     87.08 o 
   7   2  18      528.07      511.90     49.13 o 
   8   2  18      186.04      195.40     30.80 o 
   9   2  18        0.66       22.78     42.10 o 
  10   2  18       37.38       58.51     39.14 o 
   1   3  18      161.56      252.38     25.47 o 
   2   3  18       46.94       63.61     14.86 o 
   3   3  18      117.95      149.36     25.82 o 
   4   3  18      159.48      157.23     22.51 o 
   5   3  18      149.45      174.61     23.63 o 
   6   3  18       46.08       79.46     21.28 o 
   7   3  18      377.10      400.16     49.08 o 
   8   3  18      103.56       98.87     44.81 o 
   9   3  18       47.82       17.16     41.69 o 
   0   4  18     1434.90     1311.83     94.09 o 
   1   4  18       11.76        8.49     12.64 o 
   2   4  18       23.17       22.15     12.88 o 
   3   4  18     1673.43     1474.73     61.29 o 
   4   4  18       22.84       45.71     14.75 o 
   5   4  18       81.33      116.06     19.83 o 
   6   4  18       12.48        7.10     30.21 o 
   7   4  18     1435.64     1452.37    114.36 o 
   8   4  18        1.74        0.00     28.31 o 
   9   4  18       22.48       69.05     58.40 o 
   1   5  18       48.00       75.64     17.54 o 
   2   5  18      390.59      410.91     34.41 o 
   3   5  18     2549.89     2398.21     73.84 o 
   4   5  18      643.81      648.12     58.27 o 
   5   5  18       18.97       47.49     20.87 o 
   6   5  18      162.72      248.62     39.35 o 
   7   5  18       37.93       38.98     29.09 o 
   8   5  18        7.90       71.41     28.28 o 
   9   5  18        4.46        0.00     28.66 o 
   0   6  18      539.17      437.52     53.08 o 
   1   6  18       18.28       59.07     16.86 o 
   2   6  18     1110.94     1229.99     86.09 o 
   3   6  18     1719.17     1771.42     96.40 o 
   4   6  18       20.29       34.80     22.06 o 
   5   6  18      705.01      721.73     65.83 o 
   6   6  18        6.50       52.51     24.63 o 
   7   6  18      257.85      371.83     64.18 o 
   8   6  18       24.39        5.58     27.43 o 
   1   7  18      224.11      210.32     41.01 o 
   2   7  18      215.31      270.84     39.79 o 
   3   7  18      953.36      945.99     79.73 o 
   4   7  18      226.91      227.20     37.20 o 
   5   7  18      338.02      401.15     48.87 o 
   6   7  18       48.43       34.36     27.89 o 
   7   7  18       40.30       60.12     31.59 o 
   8   7  18       75.43      120.66     37.13 o 
   0   8  18      604.33      851.69    149.12 o 
   1   8  18      632.29      504.30     80.34 o 
   2   8  18        2.95       30.96     23.79 o 
   3   8  18        0.10        4.50     24.58 o 
   4   8  18        0.11        0.00     23.25 o 
   5   8  18      144.56      127.55     35.38 o 
   6   8  18      305.38      422.43     54.44 o 
   7   8  18      245.46      231.01     46.95 o 
   1   9  18      104.54       77.06     44.25 o 
   2   9  18       27.63       47.29     37.69 o 
   3   9  18       73.02      144.93     61.82 o 
   4   9  18        3.40        0.00     26.00 o 
   5   9  18        4.32       12.56     33.40 o 
   6   9  18       77.17      161.90     52.44 o 
   0  10  18       10.38        0.00     78.20 o 
   1  10  18      375.60      454.68    110.55 o 
   2  10  18       93.81      168.22     50.71 o 
   3  10  18      223.95      304.75     84.41 o 
   4  10  18      147.10      207.49     65.14 o 
   1  11  18       45.71      119.40     45.32 o 
   2  11  18       79.38       47.67     40.59 o 
   1   1  19       33.80       65.27     12.34 o 
   2   1  19     1389.01     1285.89     49.77 o 
   3   1  19     1285.47     1198.68     50.33 o 
   4   1  19     1071.78      978.55     56.99 o 
   5   1  19        8.21       12.12     15.76 o 
   6   1  19        4.61       44.09     18.70 o 
   7   1  19       16.06       78.67     20.92 o 
   8   1  19      720.35      770.82     72.29 o 
   9   1  19        1.31       37.55     22.25 o 
  10   1  19      250.58      328.98     51.75 o 
   0   2  19      351.30      323.16     35.86 o 
   1   2  19     1096.46     1060.93     45.03 o 
   2   2  19     2680.60     2492.74     68.45 o 
   3   2  19        5.51       17.09     11.92 o 
   4   2  19     1851.34     1874.12     68.96 o 
   5   2  19     1910.77     1766.41     76.64 o 
   6   2  19      348.42      470.98     46.06 o 
   7   2  19      403.37      386.39     43.71 o 
   8   2  19      443.08      443.02     46.66 o 
   9   2  19       60.00      105.91     34.45 o 
  10   2  19       40.33       32.61     46.40 o 
   1   3  19        2.72       43.89     13.17 o 
   2   3  19      101.43       79.83     16.52 o 
   3   3  19     2666.13     2349.04     71.12 o 
   4   3  19     1316.34     1269.20     62.51 o 
   5   3  19        9.20        0.00     13.82 o 
   6   3  19       15.84       23.40     18.41 o 
   7   3  19      418.93      469.98     52.76 o 
   8   3  19      856.32      893.75     91.13 o 
   9   3  19      122.71      155.99     35.75 o 
   0   4  19      133.13      131.67     31.25 o 
   1   4  19      709.60      740.42     44.84 o 
   2   4  19      832.45      874.45     50.85 o 
   3   4  19     1458.47     1405.11     62.33 o 
   4   4  19     1479.85     1412.46     65.04 o 
   5   4  19     1424.32     1393.74     68.17 o 
   6   4  19      530.30      532.84     57.39 o 
   7   4  19      689.50      709.55     79.12 o 
   8   4  19      253.54      231.66     45.28 o 
   9   4  19      501.84      566.47     71.71 o 
   1   5  19     1529.92     1392.51     65.09 o 
   2   5  19       62.04       88.55     17.35 o 
   3   5  19     1260.33     1298.90     61.38 o 
   4   5  19      261.55      281.78     40.09 o 
   5   5  19     1231.82     1175.04     79.60 o 
   6   5  19       28.11       51.18     25.23 o 
   7   5  19        0.13       44.79     25.93 o 
   8   5  19      149.81      176.50     39.17 o 
   9   5  19        6.90       23.80     38.25 o 
   0   6  19      654.07      644.02     66.30 o 
   1   6  19       48.60       87.63     17.89 o 
   2   6  19        0.43       17.17     16.49 o 
   3   6  19      206.58      203.37     33.43 o 
   4   6  19       23.72        6.94     20.57 o 
   5   6  19       17.54       22.07     26.05 o 
   6   6  19       42.25       60.76     25.46 o 
   7   6  19      186.60      234.22     41.39 o 
   8   6  19       11.29        7.01     41.51 o 
   1   7  19     1142.76     1031.34     82.45 o 
   2   7  19       58.52       50.36     28.17 o 
   3   7  19      113.89       91.96     38.90 o 
   4   7  19      363.07      413.34     58.59 o 
   5   7  19       56.23       84.08     27.69 o 
   6   7  19       37.23       22.09     28.33 o 
   7   7  19       25.98       72.94     31.02 o 
   0   8  19     1287.60     1030.44    168.57 o 
   1   8  19      351.01      256.94     55.71 o 
   2   8  19      805.38      849.91     73.54 o 
   3   8  19        0.55       15.95     23.46 o 
   4   8  19       22.11       60.39     29.80 o 
   5   8  19        0.59       49.25     28.11 o 
   6   8  19      333.26      394.09     89.18 o 
   7   8  19        7.11        2.95     31.45 o 
   1   9  19      706.63      635.70     93.39 o 
   2   9  19       62.43       31.99     35.34 o 
   3   9  19      327.89      359.16     71.49 o 
   4   9  19        0.14       12.43     26.58 o 
   5   9  19       58.86       45.39     31.80 o 
   0  10  19       10.98       20.09     78.13 o 
   1  10  19       19.45       63.05     36.37 o 
   2  10  19      103.82      155.76     46.76 o 
   3  10  19      203.92      188.34     54.43 o 
   4  10  19       55.01       81.72     48.55 o 
   1  11  19       39.28       34.11     73.28 o 
   0   0  20      939.94      795.79     92.53 o 
   1   0  20     2629.55     2606.62     85.14 o 
   2   0  20     3798.51     3667.73    103.86 o 
   3   0  20      128.19      173.57     31.63 o 
   4   0  20      599.45      586.23     62.36 o 
   5   0  20       81.63      122.80     31.16 o 
   6   0  20     1077.45     1044.87    106.79 o 
   7   0  20      170.08      197.19     46.62 o 
   8   0  20       61.80       47.27     35.78 o 
   9   0  20       96.62       57.92     39.27 o 
  10   0  20       25.07        0.00     32.97 o 
   1   1  20       87.57      145.17     21.25 o 
   2   1  20        4.07       23.08     10.75 o 
   3   1  20      804.62      850.32     45.36 o 
   4   1  20      424.32      542.77     42.85 o 
   5   1  20       29.24       45.78     18.54 o 
   6   1  20      139.06      146.73     27.05 o 
   7   1  20      141.17      194.58     35.39 o 
   8   1  20      997.93     1141.68     87.04 o 
   9   1  20       83.23      158.37     33.03 o 
  10   1  20       11.44        0.00     41.17 o 
   0   2  20     1279.13     1407.18     73.30 o 
   1   2  20     4304.37     4035.33     79.06 o 
   2   2  20      101.84      122.08     18.99 o 
   3   2  20     1251.39     1335.89     60.32 o 
   4   2  20      873.90      826.39     51.78 o 
   5   2  20        0.81       38.03     15.81 o 
   6   2  20       65.02       90.03     22.30 o 
   7   2  20      347.46      324.85     37.36 o 
   8   2  20       13.25       65.89     34.21 o 
   9   2  20        0.32       51.83     35.16 o 
   1   3  20      112.61       93.45     21.91 o 
   2   3  20      367.88      382.79     31.96 o 
   3   3  20       52.62       59.89     16.05 o 
   4   3  20      185.03      198.28     24.12 o 
   5   3  20       16.70       42.75     15.61 o 
   6   3  20        5.05       12.85     16.68 o 
   7   3  20      172.61      228.85     33.81 o 
   8   3  20      165.56      161.49     36.68 o 
   9   3  20      582.10      576.41     69.93 o 
   0   4  20     1590.21     1524.11    101.05 o 
   1   4  20      992.14      949.23     52.53 o 
   2   4  20     2809.90     2738.09     77.63 o 
   3   4  20      403.18      432.09     36.30 o 
   4   4  20       12.99       38.78     15.84 o 
   5   4  20     2879.19     2684.65     83.50 o 
   6   4  20      133.33       83.28     28.95 o 
   7   4  20       80.45       56.74     53.91 o 
   8   4  20       15.24        3.91     29.51 o 
   9   4  20      187.47      250.90     48.33 o 
   1   5  20        0.21       40.08     15.11 o 
   2   5  20        0.05       28.28     14.13 o 
   3   5  20      797.67      787.87     50.62 o 
   4   5  20      868.82      761.37     87.29 o 
   5   5  20        2.93        7.82     20.27 o 
   6   5  20      186.27      199.78     35.17 o 
   7   5  20       20.63        9.74     26.64 o 
   8   5  20       22.12       31.77     34.59 o 
   0   6  20     1236.38     1251.78    102.09 o 
   1   6  20      316.20      309.66     34.30 o 
   2   6  20      219.55      244.42     31.43 o 
   3   6  20      458.45      417.79     51.15 o 
   4   6  20     1074.80     1007.86     76.44 o 
   5   6  20      482.69      586.77     59.45 o 
   6   6  20       32.26       63.46     26.40 o 
   7   6  20      502.21      567.25     66.06 o 
   8   6  20        1.99       58.22     33.18 o 
   1   7  20        0.75       37.56     21.38 o 
   2   7  20      325.93      261.89     42.11 o 
   3   7  20       44.31       69.34     33.07 o 
   4   7  20       32.19       54.55     27.74 o 
   5   7  20       18.98       18.76     25.12 o 
   6   7  20      401.09      521.19     59.35 o 
   7   7  20      140.09      203.24     41.89 o 
   0   8  20       11.39       11.39     51.40 o 
   1   8  20      472.48      503.72     79.96 o 
   2   8  20       36.09       92.08     26.40 o 
   3   8  20       72.48        0.00     32.14 o 
   4   8  20      108.96       64.56     32.03 o 
   5   8  20      467.06      473.86     53.42 o 
   6   8  20        5.72       45.04     37.58 o 
   1   9  20        5.24       23.79     43.07 o 
   2   9  20        9.70       40.65     37.26 o 
   3   9  20        8.12       69.78     42.69 o 
   4   9  20       16.53       64.06     31.32 o 
   5   9  20      140.62      223.04     48.52 o 
   0  10  20        0.92       26.24     59.98 o 
   1  10  20      453.87      594.98     88.14 o 
   2  10  20       93.55       45.78     40.49 o 
   3  10  20        0.61       52.60     36.11 o 
   4  10  20        1.90        0.00     40.56 o 
   1   1  21     6867.15     6890.99    112.99 o 
   2   1  21      445.88      447.67     31.51 o 
   3   1  21     1984.30     1868.93     69.78 o 
   4   1  21      964.82     1057.40     64.37 o 
   5   1  21     3996.88     3686.45    104.64 o 
   6   1  21      775.31      790.09     61.16 o 
   7   1  21      167.60      162.14     32.00 o 
   8   1  21       93.09       99.82     28.30 o 
   9   1  21      125.15      147.22     30.02 o 
   0   2  21    10707.83    10729.60    196.00 o 
   1   2  21      436.92      413.53     31.44 o 
   2   2  21        0.28       28.90     13.05 o 
   3   2  21       24.10       15.60     12.84 o 
   4   2  21       74.18       91.89     21.51 o 
   5   2  21     2064.92     1968.96     81.10 o 
   6   2  21      526.24      577.28     52.16 o 
   7   2  21        2.26       27.26     19.85 o 
   8   2  21        3.22        0.00     23.50 o 
   9   2  21      347.28      330.14     77.41 o 
   1   3  21      688.17      662.83     43.35 o 
   2   3  21     2703.14     2608.09     74.61 o 
   3   3  21     4979.47     4860.67    104.88 o 
   4   3  21     1369.14     1347.11     65.74 o 
   5   3  21       39.12       17.25     15.96 o 
   6   3  21       28.75       39.95     20.00 o 
   7   3  21       63.65       35.66     24.63 o 
   8   3  21      284.05      285.29     46.80 o 
   9   3  21      924.63      947.87    103.70 o 
   0   4  21       38.87       61.92     25.51 o 
   1   4  21       10.29       46.95     16.77 o 
   2   4  21      309.40      279.62     30.02 o 
   3   4  21     1886.31     1766.26     71.68 o 
   4   4  21        4.59        7.01     15.27 o 
   5   4  21      429.93      467.21     39.69 o 
   6   4  21      985.54      877.98     74.80 o 
   7   4  21      648.84      636.93     76.41 o 
   8   4  21      115.01      177.90     39.25 o 
   9   4  21       67.98       87.69     35.03 o 
   1   5  21     1204.63     1121.84     63.83 o 
   2   5  21      208.65      222.21     28.23 o 
   3   5  21       85.87       99.97     23.34 o 
   4   5  21      784.26      782.30     65.70 o 
   5   5  21      283.64      415.16     48.20 o 
   6   5  21       67.97      134.29     32.92 o 
   7   5  21     1133.66     1329.80    138.94 o 
   8   5  21      241.69      270.03     49.24 o 
   0   6  21     2148.97     2085.79    107.32 o 
   1   6  21        1.61       18.57     16.55 o 
   2   6  21      168.19      166.84     27.59 o 
   3   6  21        1.14       22.35     29.90 o 
   4   6  21      237.24      186.13     33.28 o 
   5   6  21      379.18      330.88     43.35 o 
   6   6  21      711.38      690.55     66.76 o 
   7   6  21       82.65      160.96     34.63 o 
   8   6  21       52.80        0.00     33.07 o 
   1   7  21       51.43       47.94     23.71 o 
   2   7  21       13.96       30.83     23.01 o 
   3   7  21      981.41      985.55     84.94 o 
   4   7  21       72.06       44.67     25.62 o 
   5   7  21      343.07      272.27     46.38 o 
   6   7  21        1.51       38.20     29.07 o 
   7   7  21       85.84      134.36     35.89 o 
   0   8  21      227.54      344.82     89.85 o 
   1   8  21      254.10      135.58     54.88 o 
   2   8  21      641.55      578.96     62.57 o 
   3   8  21      369.29      339.28     51.55 o 
   4   8  21        1.61        2.91     25.87 o 
   5   8  21        1.41       57.81     30.00 o 
   6   8  21       44.33       83.12     50.50 o 
   1   9  21       85.69      127.44     52.04 o 
   2   9  21       65.30       39.70     54.43 o 
   3   9  21      254.83      429.72     76.24 o 
   4   9  21        6.42       73.67     29.13 o 
   5   9  21        6.40       34.94     30.72 o 
   0  10  21        6.11       10.32     75.65 o 
   1  10  21       18.55       22.83     36.96 o 
   2  10  21        1.87       72.06     42.54 o 
   3  10  21       77.71      165.28     56.41 o 
   0   0  22     1600.86     1560.54    130.97 o 
   1   0  22     2115.64     2185.30     81.18 o 
   2   0  22      834.35     1102.66    124.43 o 
   3   0  22      214.42      275.25     39.05 o 
   4   0  22      662.06      624.81     64.00 o 
   5   0  22      589.51      549.50     88.94 o 
   6   0  22     5718.34     5825.54    216.89 o 
   7   0  22       35.38       76.69     35.22 o 
   8   0  22       88.46      187.18     46.12 o 
   9   0  22      170.60      105.87     39.01 o 
   1   1  22     1183.16     1243.91     56.01 o 
   2   1  22     1189.13     1218.10     52.00 o 
   3   1  22       54.41       65.18     17.73 o 
   4   1  22     1131.89     1039.54     65.29 o 
   5   1  22       22.18       28.77     17.61 o 
   6   1  22       39.63       64.37     30.58 o 
   7   1  22        7.40       19.99     19.72 o 
   8   1  22      262.72      272.99     44.86 o 
   9   1  22       13.13       30.37     24.90 o 
   0   2  22     3593.99     3826.29    125.61 o 
   1   2  22      493.95      542.36     39.71 o 
   2   2  22     1597.31     1600.18     66.81 o 
   3   2  22       29.38       42.01     14.90 o 
   4   2  22      924.00      966.89     57.70 o 
   5   2  22      154.65      167.19     25.25 o 
   6   2  22      396.83      322.82     38.09 o 
   7   2  22      111.72      177.80     27.08 o 
   8   2  22       91.70      155.12     29.24 o 
   9   2  22       24.54       27.04     41.76 o 
   1   3  22      168.43      177.75     24.12 o 
   2   3  22      133.58      163.46     23.67 o 
   3   3  22     1892.03     1703.72     74.03 o 
   4   3  22     1383.88     1371.58     67.45 o 
   5   3  22      145.12      116.77     20.43 o 
   6   3  22      232.37      332.38     40.78 o 
   7   3  22       18.67       58.02     21.45 o 
   8   3  22        0.05       23.25     28.07 o 
   9   3  22      236.04      304.24     56.19 o 
   0   4  22       81.03       57.81     25.58 o 
   1   4  22      105.46      124.42     21.74 o 
   2   4  22      116.22      130.40     21.27 o 
   3   4  22     3178.49     2898.80     84.94 o 
   4   4  22      919.47      920.71     57.78 o 
   5   4  22     1517.81     1422.90     72.52 o 
   6   4  22        2.12       16.86     21.49 o 
   7   4  22        1.22        0.00     26.31 o 
   8   4  22      151.76       70.60     62.04 o 
   9   4  22       40.22       48.95     33.87 o 
   1   5  22      124.61      126.01     23.50 o 
   2   5  22        0.08       19.43     18.02 o 
   3   5  22       95.06      101.88     21.40 o 
   4   5  22     1039.10      979.30     75.56 o 
   5   5  22        2.37       42.95     21.49 o 
   6   5  22       35.95       46.04     27.50 o 
   7   5  22      137.42      155.28     46.72 o 
   8   5  22      271.64      302.69     76.20 o 
   0   6  22     5644.25     5194.33    168.24 o 
   1   6  22       47.82       97.74     21.43 o 
   2   6  22      163.81      173.01     29.40 o 
   3   6  22      166.00      126.09     28.33 o 
   4   6  22       50.79       61.95     25.12 o 
   5   6  22      129.30      117.04     33.03 o 
   6   6  22       43.81       78.91     28.46 o 
   7   6  22      106.29      164.06     35.62 o 
   8   6  22        5.81       14.25     45.71 o 
   1   7  22      100.96       67.32     27.51 o 
   2   7  22      511.23      560.41     60.36 o 
   3   7  22      121.76      161.81     36.05 o 
   4   7  22       52.71       76.01     28.01 o 
   5   7  22       74.40       83.43     31.26 o 
   6   7  22      208.00      157.16     39.12 o 
   7   7  22        0.01        3.83     33.10 o 
   0   8  22        1.69       67.17     53.09 o 
   1   8  22      274.30      240.80     64.47 o 
   2   8  22      568.21      481.97     58.79 o 
   3   8  22        5.76       37.11     26.12 o 
   4   8  22      580.65      556.51     62.02 o 
   5   8  22       58.24       30.78     36.40 o 
   6   8  22       80.23      120.93     39.86 o 
   1   9  22       79.32       67.43     40.16 o 
   2   9  22        1.48        0.00     33.36 o 
   3   9  22      181.46      161.24     53.06 o 
   4   9  22       32.33       35.29     32.32 o 
   5   9  22       28.53      119.97     32.03 o 
   0  10  22        3.74       12.96     67.51 o 
   1  10  22        0.02        0.00     40.59 o 
   2  10  22       10.68        0.00     81.17 o 
   3  10  22        1.40       25.47     38.95 o 
   1   1  23      855.59      925.39     53.18 o 
   2   1  23      139.13      130.40     22.92 o 
   3   1  23      103.52      105.78     19.85 o 
   4   1  23      342.17      375.46     39.48 o 
   5   1  23      213.57      195.09     30.45 o 
   6   1  23        9.03        8.69     19.96 o 
   7   1  23      424.64      415.95     48.27 o 
   8   1  23       34.05      115.15     28.13 o 
   9   1  23      135.25       98.30     49.39 o 
   0   2  23      455.83      466.43     50.45 o 
   1   2  23     2174.17     2027.57     70.74 o 
   2   2  23      340.66      372.43     33.99 o 
   3   2  23      646.16      656.28     46.31 o 
   4   2  23        1.01       11.39     14.38 o 
   5   2  23      977.09      913.94     61.16 o 
   6   2  23        8.03        4.78     21.19 o 
   7   2  23        0.45        4.22     19.50 o 
   8   2  23       75.48      108.06     31.42 o 
   9   2  23      320.29      343.03     62.38 o 
   1   3  23      726.14      701.59     46.78 o 
   2   3  23     2507.18     2347.67     74.78 o 
   3   3  23     2908.69     2695.91     81.04 o 
   4   3  23      651.23      667.18     47.32 o 
   5   3  23      366.92      399.53     38.70 o 
   6   3  23       20.44       43.83     25.82 o 
   7   3  23      112.08      149.17     30.74 o 
   8   3  23        4.00       32.56     37.94 o 
   9   3  23      162.29      173.49     37.73 o 
   0   4  23      184.85      103.68     31.23 o 
   1   4  23     1150.28     1065.62     64.90 o 
   2   4  23      374.03      346.44     33.52 o 
   3   4  23     1848.73     1774.04     73.61 o 
   4   4  23      253.94      233.09     31.70 o 
   5   4  23      505.59      498.16     41.37 o 
   6   4  23      318.18      394.38     50.38 o 
   7   4  23      473.80      481.93     65.48 o 
   8   4  23        2.60       17.51     57.07 o 
   1   5  23     1524.54     1305.22     71.70 o 
   2   5  23      219.00      260.67     33.05 o 
   3   5  23      338.38      339.31     36.78 o 
   4   5  23      356.73      328.19     42.57 o 
   5   5  23       71.85      112.06     25.83 o 
   6   5  23      124.50      126.46     33.00 o 
   7   5  23      120.61      162.96     34.95 o 
   8   5  23       27.78       84.43     44.74 o 
   0   6  23      148.94      187.43     38.24 o 
   1   6  23        7.34        0.00     17.27 o 
   2   6  23      370.44      331.42     40.98 o 
   3   6  23      119.97      182.71     32.90 o 
   4   6  23       61.67       70.34     27.50 o 
   5   6  23        3.49       55.64     22.43 o 
   6   6  23      212.69      210.79     38.83 o 
   7   6  23      432.12      466.14    105.48 o 
   1   7  23      156.47      172.94     35.53 o 
   2   7  23       68.28       70.78     30.05 o 
   3   7  23       59.94      141.97     31.66 o 
   4   7  23      106.82      173.56     40.70 o 
   5   7  23       57.62       42.72     27.38 o 
   6   7  23       86.93       77.51     42.77 o 
   7   7  23       20.57       18.57     30.78 o 
   0   8  23       75.57       49.31     50.77 o 
   1   8  23      476.81      465.54     80.69 o 
   2   8  23      171.93      123.41     32.93 o 
   3   8  23      233.25      222.16     40.16 o 
   4   8  23      219.83      191.86     41.08 o 
   5   8  23       53.50       29.64     31.77 o 
   6   8  23      135.69      170.20     40.57 o 
   1   9  23        0.66        0.00     33.64 o 
   2   9  23        0.47       38.39     38.16 o 
   3   9  23      605.96      692.22    102.92 o 
   4   9  23      152.53      198.27     38.92 o 
   0  10  23       92.18       38.16     95.46 o 
   1  10  23        0.82       12.78     39.06 o 
   2  10  23       54.15       55.39     45.24 o 
   0   0  24       30.52       37.65     29.79 o 
   1   0  24     7628.04     7380.66    183.75 o 
   2   0  24     2366.80     2147.48     94.63 o 
   3   0  24      178.06      155.64     34.68 o 
   4   0  24        1.17       24.13     24.43 o 
   5   0  24      190.66      140.24     39.65 o 
   6   0  24      675.70      745.16     93.91 o 
   7   0  24       26.11       37.03     34.20 o 
   8   0  24       15.34       26.95     38.16 o 
   9   0  24       76.56        0.00     33.84 o 
   1   1  24      663.55      685.89     46.31 o 
   2   1  24       19.91       74.80     18.40 o 
   3   1  24       65.83       82.79     18.60 o 
   4   1  24       70.08       75.77     20.24 o 
   5   1  24        7.34       34.07     17.32 o 
   6   1  24      656.82      628.80     60.54 o 
   7   1  24       34.07       37.86     22.56 o 
   8   1  24      460.69      482.57     53.12 o 
   9   1  24       39.06       76.87     31.77 o 
   0   2  24      304.25      293.20     40.50 o 
   1   2  24     1668.85     1620.76     69.96 o 
   2   2  24       11.20       27.12     14.64 o 
   3   2  24      500.13      505.83     42.58 o 
   4   2  24      729.39      684.34     48.83 o 
   5   2  24      223.87      225.86     33.25 o 
   6   2  24      130.31      179.66     29.46 o 
   7   2  24      123.69      137.40     29.90 o 
   8   2  24       10.73       47.54     35.04 o 
   9   2  24        7.90       64.55     36.31 o 
   1   3  24      171.65      141.10     26.48 o 
   2   3  24       70.06       72.94     19.28 o 
   3   3  24        0.22       21.76     14.86 o 
   4   3  24      216.16      259.05     29.47 o 
   5   3  24       28.55       43.61     18.27 o 
   6   3  24       27.54       27.48     20.69 o 
   7   3  24       31.25       11.68     31.18 o 
   8   3  24      153.50      328.63     74.74 o 
   9   3  24       14.80        0.00     42.91 o 
   0   4  24       10.09        0.00     22.01 o 
   1   4  24      332.61      273.14     31.78 o 
   2   4  24     1092.98     1172.97     69.01 o 
   3   4  24      149.45      172.48     24.95 o 
   4   4  24      153.26      183.09     26.71 o 
   5   4  24      508.23      515.61     42.60 o 
   6   4  24        3.03        1.49     25.53 o 
   7   4  24      208.81      248.70     46.29 o 
   8   4  24       88.11      206.78     41.38 o 
   1   5  24      315.04      357.66     45.86 o 
   2   5  24     1624.49     1541.76     80.54 o 
   3   5  24      150.94      192.25     28.75 o 
   4   5  24        7.84       17.81     21.84 o 
   5   5  24       56.29       41.63     22.48 o 
   6   5  24     1043.81     1185.38     90.93 o 
   7   5  24       22.17       64.40     28.85 o 
   8   5  24      209.65      227.21     46.22 o 
   0   6  24     1642.46     1378.46    134.38 o 
   1   6  24      218.62      196.58     28.60 o 
   2   6  24      468.74      419.25     46.31 o 
   3   6  24       43.43       95.10     27.90 o 
   4   6  24      367.00      415.16     54.35 o 
   5   6  24     1203.34     1157.33     88.85 o 
   6   6  24     1179.48     1099.86     89.26 o 
   7   6  24       99.99      112.18     39.60 o 
   1   7  24       99.95       70.61     27.43 o 
   2   7  24       38.19       98.61     26.82 o 
   3   7  24       18.75       29.12     24.92 o 
   4   7  24        3.97        0.00     24.71 o 
   5   7  24      118.47       99.38     32.45 o 
   6   7  24      114.38      150.98     36.07 o 
   0   8  24       53.58      266.61     78.69 o 
   1   8  24      100.76      198.71     49.57 o 
   2   8  24      379.06      329.05     50.03 o 
   3   8  24       18.89       89.57     27.65 o 
   4   8  24      145.30      190.59     38.66 o 
   5   8  24        0.61        7.03     39.96 o 
   1   9  24      153.96      159.48     53.14 o 
   2   9  24       30.86       64.72     39.34 o 
   3   9  24      129.95      144.47     54.28 o 
   4   9  24       38.34       79.28     38.93 o 
   0  10  24       25.02       82.95     71.61 o 
   1  10  24      243.34      217.39     55.28 o 
   2  10  24       61.64       63.88     48.08 o 
   1   1  25      110.56       95.58     18.90 o 
   2   1  25     1470.51     1390.47     69.12 o 
   3   1  25      260.92      315.36     33.40 o 
   4   1  25       39.20       31.10     18.14 o 
   5   1  25       13.74       37.23     20.84 o 
   6   1  25        1.53       35.07     22.76 o 
   7   1  25       63.76       51.38     24.92 o 
   8   1  25     1058.21      947.96     81.41 o 
   9   1  25       63.69       74.60     34.60 o 
   0   2  25      375.59      378.40     56.76 o 
   1   2  25       77.17       85.31     19.99 o 
   2   2  25     1704.83     1787.00     75.33 o 
   3   2  25      493.06      557.08     44.39 o 
   4   2  25      181.87      208.99     27.16 o 
   5   2  25      911.19      903.31     66.83 o 
   6   2  25        2.27       17.37     22.51 o 
   7   2  25        6.77       22.74     22.07 o 
   8   2  25        6.39       32.34     23.89 o 
   9   2  25        2.12       42.95     35.88 o 
   1   3  25      388.66      416.07     41.29 o 
   2   3  25     2995.96     2862.79     85.25 o 
   3   3  25     1533.19     1595.54     76.13 o 
   4   3  25     5538.30     5045.24    144.57 o 
   5   3  25      424.44      450.06     41.74 o 
   6   3  25      102.27      113.06     25.82 o 
   7   3  25        0.30       20.95     22.77 o 
   8   3  25      134.80      205.95     47.60 o 
   0   4  25       32.30       43.47     27.11 o 
   1   4  25      333.45      359.01     38.58 o 
   2   4  25       53.72       96.07     22.03 o 
   3   4  25      494.07      450.38     40.19 o 
   4   4  25       48.36       36.97     21.63 o 
   5   4  25       15.08       30.40     17.66 o 
   6   4  25      474.71      481.68     61.29 o 
   7   4  25       64.85      106.69     33.44 o 
   8   4  25      105.48      241.97     44.39 o 
   1   5  25     1788.96     1695.27     84.55 o 
   2   5  25     3166.17     2849.80     96.66 o 
   3   5  25      245.09      261.99     32.60 o 
   4   5  25     1681.10     1706.83    113.28 o 
   5   5  25       60.16      110.73     27.72 o 
   6   5  25       54.78       52.47     28.75 o 
   7   5  25       51.31       99.55     33.36 o 
   8   5  25       23.43       30.96     33.06 o 
   0   6  25       65.92       64.37     26.12 o 
   1   6  25      250.97      282.07     34.42 o 
   2   6  25     2034.03     1951.30     97.70 o 
   3   6  25      448.14      431.31     55.69 o 
   4   6  25       84.77       78.92     29.56 o 
   5   6  25        5.68       33.35     25.78 o 
   6   6  25      164.79      209.19     38.24 o 
   7   6  25      113.61      195.72     41.31 o 
   1   7  25       19.19        0.00     23.91 o 
   2   7  25      274.40      305.68     45.95 o 
   3   7  25      362.41      326.87     47.75 o 
   4   7  25       35.11        7.51     28.35 o 
   5   7  25      303.27      394.69     52.38 o 
   6   7  25        1.03       64.64     32.50 o 
   0   8  25      688.47      644.05    135.96 o 
   1   8  25        3.12       39.48     31.97 o 
   2   8  25        0.40        5.70     25.91 o 
   3   8  25        3.22        0.00     36.51 o 
   4   8  25       73.66      183.32     38.01 o 
   5   8  25        3.41        0.00     30.14 o 
   1   9  25      139.31      102.79     46.25 o 
   2   9  25       11.40       48.57     38.55 o 
   3   9  25       78.50       57.08     50.60 o 
   4   9  25       29.11       88.09     71.57 o 
   0  10  25        2.18        0.00     99.38 o 
   1  10  25       15.48      114.12     42.77 o 
   0   0  26     1808.65     1559.43    143.74 o 
   1   0  26      286.13      292.57     46.07 o 
   2   0  26     2653.81     2522.55    123.21 o 
   3   0  26     1366.55     1178.17    111.53 o 
   4   0  26      117.48      194.17     42.62 o 
   5   0  26      854.01      776.57     96.07 o 
   6   0  26       55.82       53.66     59.61 o 
   7   0  26     1279.73     1282.49    129.42 o 
   8   0  26      238.90      270.09     56.87 o 
   9   0  26       19.95       93.03     56.95 o 
   1   1  26       16.10        5.28     17.33 o 
   2   1  26      194.57      175.81     25.03 o 
   3   1  26      811.57      816.22     54.65 o 
   4   1  26       19.06       20.23     17.81 o 
   5   1  26       32.27       97.02     28.45 o 
   6   1  26       19.92       43.25     22.87 o 
   7   1  26      242.46      231.41     35.08 o 
   8   1  26      183.49      155.04     31.89 o 
   9   1  26        0.21       50.52     27.68 o 
   0   2  26     2517.84     2400.87    152.02 o 
   1   2  26      604.61      617.07     49.34 o 
   2   2  26      199.83      181.19     27.42 o 
   3   2  26      213.76      229.24     28.31 o 
   4   2  26      225.31      205.73     28.23 o 
   5   2  26       42.08       64.29     21.23 o 
   6   2  26      297.59      276.53     41.73 o 
   7   2  26       18.87       31.05     22.80 o 
   8   2  26       11.71       53.33     24.91 o 
   1   3  26      242.37      248.81     33.08 o 
   2   3  26      355.76      382.89     36.53 o 
   3   3  26      156.10      164.18     26.27 o 
   4   3  26     1144.00     1244.18     70.85 o 
   5   3  26     1373.37     1310.78     75.27 o 
   6   3  26      168.52      155.35     27.92 o 
   7   3  26       27.88       92.25     30.20 o 
   8   3  26        2.60       69.87     38.60 o 
   0   4  26       22.42       33.06     26.03 o 
   1   4  26      205.67      207.45     29.46 o 
   2   4  26      129.89      168.19     27.67 o 
   3   4  26       69.24       97.59     21.95 o 
   4   4  26      558.80      562.37     44.85 o 
   5   4  26      213.00      240.80     30.83 o 
   6   4  26        0.84       33.30     26.37 o 
   7   4  26       32.75       37.67     31.45 o 
   8   4  26       57.35      139.91     46.83 o 
   1   5  26      323.20      411.58     40.97 o 
   2   5  26       23.26       38.81     19.28 o 
   3   5  26      233.88      198.35     30.96 o 
   4   5  26     1761.60     1726.73    115.61 o 
   5   5  26        0.70       26.06     23.76 o 
   6   5  26        4.17       32.99     25.71 o 
   7   5  26        6.79        0.99     27.98 o 
   0   6  26      439.14      387.85    102.49 o 
   1   6  26      141.07      120.07     23.78 o 
   2   6  26      441.20      425.18     47.84 o 
   3   6  26      325.35      425.36     56.39 o 
   4   6  26      180.17      160.53     35.50 o 
   5   6  26      420.31      422.78     50.82 o 
   6   6  26      137.15      128.58     52.74 o 
   7   6  26      268.37      243.96     49.48 o 
   1   7  26      166.70      142.61     45.46 o 
   2   7  26       27.16      114.14     32.67 o 
   3   7  26       14.08       64.83     27.11 o 
   4   7  26      129.52      129.28     41.12 o 
   5   7  26        2.40       24.88     25.59 o 
   6   7  26        0.55        0.00     33.68 o 
   0   8  26      940.63     1155.04    182.63 o 
   1   8  26       71.14      136.43     43.25 o 
   2   8  26      135.06      157.06     49.97 o 
   3   8  26        5.91       87.81     26.89 o 
   4   8  26       59.86       61.64     33.39 o 
   5   8  26        0.51        0.00     29.00 o 
   1   9  26       89.70      125.69     48.86 o 
   2   9  26        0.95       11.46     36.67 o 
   3   9  26        0.74        0.00     78.21 o 
   1   1  27      170.56      203.65     29.58 o 
   2   1  27       69.25      101.38     20.77 o 
   3   1  27      776.15      783.86     55.78 o 
   4   1  27       46.28       77.33     23.12 o 
   5   1  27      105.27      135.96     30.15 o 
   6   1  27       25.60       29.90     30.48 o 
   7   1  27       29.72       62.57     24.91 o 
   8   1  27      277.09      328.17     46.93 o 
   0   2  27      255.85      387.84     58.27 o 
   1   2  27       52.50       66.73     23.56 o 
   2   2  27      237.78      250.96     31.57 o 
   3   2  27      355.62      327.34     34.41 o 
   4   2  27      608.72      689.40     52.08 o 
   5   2  27      296.40      325.06     41.84 o 
   6   2  27      390.06      419.50     50.51 o 
   7   2  27      152.66      150.31     31.38 o 
   8   2  27      132.74      186.18     47.65 o 
   1   3  27     1440.09     1429.88     77.87 o 
   2   3  27        9.33       42.21     18.34 o 
   3   3  27      140.31      156.52     24.31 o 
   4   3  27       70.53       45.32     23.22 o 
   5   3  27      965.37     1113.27     73.14 o 
   6   3  27      156.86      149.45     28.74 o 
   7   3  27      219.26      387.37     57.71 o 
   8   3  27       23.46       78.95     37.33 o 
   0   4  27       20.11       22.54     31.40 o 
   1   4  27      156.42      141.44     24.46 o 
   2   4  27      344.95      358.59     38.65 o 
   3   4  27      354.61      389.00     41.26 o 
   4   4  27      820.04      812.63     55.25 o 
   5   4  27       96.85       90.66     34.44 o 
   6   4  27       33.29       64.26     27.93 o 
   7   4  27       27.00       27.58     45.13 o 
   8   4  27       87.98      135.43     42.01 o 
   1   5  27      255.23      257.48     34.61 o 
   2   5  27       53.40       37.28     19.99 o 
   3   5  27      350.04      398.48     42.07 o 
   4   5  27      138.57      129.30     47.44 o 
   5   5  27        0.46       60.88     34.96 o 
   6   5  27        1.11        0.00     24.33 o 
   7   5  27       37.63       57.78     31.99 o 
   0   6  27     1057.44      981.51    113.51 o 
   1   6  27        0.44        0.00     18.93 o 
   2   6  27       38.26       63.54     24.95 o 
   3   6  27      101.28      116.51     33.10 o 
   4   6  27        6.57        5.17     30.59 o 
   5   6  27       45.81       65.19     29.83 o 
   6   6  27       50.32       34.29     30.73 o 
   1   7  27       12.80       21.26     27.59 o 
   2   7  27       26.45       23.40     30.68 o 
   3   7  27        3.88       62.71     32.48 o 
   4   7  27        0.57       39.42     27.59 o 
   5   7  27        2.59       29.07     36.43 o 
   6   7  27        4.79        0.00     28.25 o 
   0   8  27      253.79      167.85    109.62 o 
   1   8  27       14.19       60.07     38.49 o 
   2   8  27       38.52       96.63     33.71 o 
   3   8  27        0.76       30.59     25.35 o 
   4   8  27      258.14      300.35     63.32 o 
   1   9  27      115.62      104.73     56.02 o 
   2   9  27        0.52        3.99     37.65 o 
   3   9  27       68.33      121.98     66.47 o 
   0   0  28     1027.48      924.02    132.67 o 
   1   0  28      491.01      629.58     81.70 o 
   2   0  28       32.52        0.00     31.92 o 
   3   0  28      301.57      390.95     66.73 o 
   4   0  28     2594.91     2543.49    156.74 o 
   5   0  28      110.04       92.85     41.45 o 
   6   0  28      398.16      311.22     62.76 o 
   7   0  28        2.18        0.00     28.88 o 
   8   0  28       88.48      168.59     44.78 o 
   1   1  28        4.55       15.96     17.47 o 
   2   1  28       16.48        8.52     16.71 o 
   3   1  28        6.18        4.43     17.39 o 
   4   1  28      279.03      261.60     39.23 o 
   5   1  28        6.22       23.78     21.72 o 
   6   1  28      395.43      372.33     48.50 o 
   7   1  28       27.19       40.79     25.21 o 
   8   1  28      118.14      193.97     35.62 o 
   0   2  28      467.75      586.60     77.43 o 
   1   2  28       81.74       70.91     24.45 o 
   2   2  28       16.89       18.89     16.87 o 
   3   2  28        1.57       26.46     16.75 o 
   4   2  28      349.46      342.72     39.67 o 
   5   2  28      260.74      247.04     38.44 o 
   6   2  28      478.80      554.83     60.02 o 
   7   2  28       20.06       42.48     30.24 o 
   8   2  28       22.26       69.36     28.32 o 
   1   3  28       57.67       59.31     19.82 o 
   2   3  28        1.48       24.43     17.47 o 
   3   3  28      421.22      515.58     44.32 o 
   4   3  28      251.00      306.23     35.15 o 
   5   3  28      338.41      308.00     38.31 o 
   6   3  28       16.88       22.16     25.22 o 
   7   3  28        2.01       75.95     28.93 o 
   8   3  28       56.96       75.56     42.15 o 
   0   4  28     2780.87     2694.25    138.43 o 
   1   4  28       62.38       43.99     19.40 o 
   2   4  28        0.38       35.58     20.09 o 
   3   4  28      455.21      381.82     41.86 o 
   4   4  28      115.39      187.29     28.06 o 
   5   4  28        2.04       24.17     18.69 o 
   6   4  28        0.04       14.18     27.29 o 
   7   4  28        4.99       54.52     38.23 o 
   1   5  28       86.20      115.65     23.67 o 
   2   5  28      199.58      214.35     31.81 o 
   3   5  28       22.54       49.82     20.31 o 
   4   5  28        1.03       34.06     25.13 o 
   5   5  28      166.28      150.80     34.93 o 
   6   5  28      153.55      149.29     57.37 o 
   7   5  28        0.89       19.98     29.17 o 
   0   6  28      136.47      231.31     42.17 o 
   1   6  28      162.71      171.06     28.38 o 
   2   6  28     1646.54     1592.57     98.50 o 
   3   6  28       49.86       83.82     30.92 o 
   4   6  28      353.17      256.35     42.22 o 
   5   6  28      318.94      323.57     43.78 o 
   6   6  28      114.16       70.38     34.03 o 
   1   7  28       41.73       83.26     31.30 o 
   2   7  28      161.57      161.29     33.26 o 
   3   7  28        5.16       16.78     26.19 o 
   4   7  28       55.37      110.71     29.12 o 
   5   7  28      257.56      328.50     49.83 o 
   0   8  28      716.26      744.04    351.98 o 
   1   8  28      225.65      267.70     60.79 o 
   2   8  28       83.47       47.20     58.62 o 
   3   8  28      273.18      277.80     43.22 o 
   4   8  28       36.27       44.66     34.10 o 
   1   9  28      203.26      309.01     57.68 o 
   2   9  28        3.90       27.74     39.32 o 
   1   1  29     1468.94     1513.39     83.15 o 
   2   1  29      936.62      980.48     67.38 o 
   3   1  29     1195.77     1332.56     87.50 o 
   4   1  29      185.59      197.09     34.02 o 
   5   1  29        7.63        6.32     22.34 o 
   6   1  29      244.17      275.65     40.78 o 
   7   1  29       91.17      113.64     30.96 o 
   8   1  29       42.22       73.78     26.14 o 
   0   2  29        4.88       61.62     31.74 o 
   1   2  29      251.95      253.53     34.64 o 
   2   2  29       94.80      102.05     21.92 o 
   3   2  29     1100.12     1122.40     74.65 o 
   4   2  29       92.27       96.41     24.09 o 
   5   2  29      152.18      172.86     32.83 o 
   6   2  29        0.01       26.42     23.94 o 
   7   2  29       67.26       35.92     26.40 o 
   8   2  29        0.02        3.97     25.65 o 
   1   3  29      558.23      605.04     52.53 o 
   2   3  29     1200.08     1241.18     76.71 o 
   3   3  29      347.16      335.21     41.49 o 
   4   3  29        0.16       45.33     20.00 o 
   5   3  29      127.61      124.27     27.38 o 
   6   3  29      331.53      277.24     41.51 o 
   7   3  29      483.54      581.00     70.93 o 
   0   4  29        0.67        0.00     26.36 o 
   1   4  29      366.44      406.12     43.32 o 
   2   4  29       38.02       47.69     20.41 o 
   3   4  29      163.56      262.04     33.70 o 
   4   4  29      125.07      154.10     26.21 o 
   5   4  29      169.17      211.18     36.17 o 
   6   4  29       53.00       91.25     32.64 o 
   7   4  29      184.99       70.16     74.00 o 
   1   5  29       11.13       49.88     23.89 o 
   2   5  29       76.15       79.29     21.86 o 
   3   5  29     1098.05      976.93     69.07 o 
   4   5  29      189.82      367.42     47.33 o 
   5   5  29        2.04       46.74     27.02 o 
   6   5  29        0.51       16.63     27.65 o 
   7   5  29      233.71      230.35     48.96 o 
   0   6  29      297.11      301.61     51.08 o 
   1   6  29       86.26       66.74     23.23 o 
   2   6  29      174.84      163.93     43.31 o 
   3   6  29        0.81       32.00     26.74 o 
   4   6  29       38.99       78.01     45.85 o 
   5   6  29      370.52      371.79     50.37 o 
   6   6  29       20.64       27.86     28.81 o 
   1   7  29       83.07      115.87     36.46 o 
   2   7  29        1.14        2.04     36.21 o 
   3   7  29       88.40      129.49     33.42 o 
   4   7  29      128.53      164.16     38.66 o 
   5   7  29      157.21      180.84     40.64 o 
   0   8  29       95.29      167.85     74.02 o 
   1   8  29        1.24        0.00     51.18 o 
   2   8  29       22.66       97.46     39.92 o 
   3   8  29        0.12       28.78     29.98 o 
   4   8  29       30.79       77.94     30.31 o 
   1   9  29       38.46       13.91     42.36 o 
   0   0  30     6406.87     5844.40    369.68 o 
   1   0  30       34.00       34.13     29.32 o 
   2   0  30     1211.14     1164.03    123.14 o 
   3   0  30      511.28      454.18    100.03 o 
   4   0  30     1211.35     1184.01    120.64 o 
   5   0  30       59.53       68.00     39.59 o 
   6   0  30       50.58      100.75     46.94 o 
   7   0  30      181.18      235.45     54.81 o 
   8   0  30        0.04       78.09     37.93 o 
   1   1  30       82.46      125.20     26.86 o 
   2   1  30       71.08       95.33     25.07 o 
   3   1  30      891.96      923.76     73.37 o 
   4   1  30       34.48       61.99     27.82 o 
   5   1  30       57.75       69.06     22.60 o 
   6   1  30      367.90      377.81     48.09 o 
   7   1  30        7.58       14.75     23.90 o 
   8   1  30       23.42       42.22     28.05 o 
   0   2  30      566.14      698.15    103.57 o 
   1   2  30       16.13       84.28     21.48 o 
   2   2  30     1369.43     1379.06     88.16 o 
   3   2  30     1362.11     1224.45     78.81 o 
   4   2  30      276.97      319.80     43.87 o 
   5   2  30     1370.52     1462.39     97.72 o 
   6   2  30       73.90      112.95     41.16 o 
   7   2  30        7.58       39.52     26.58 o 
   1   3  30        2.93       23.75     18.30 o 
   2   3  30       17.80       27.41     19.31 o 
   3   3  30      161.61      207.12     30.49 o 
   4   3  30     1122.37     1125.88     70.50 o 
   5   3  30       97.46       49.20     24.49 o 
   6   3  30       46.75       39.88     41.45 o 
   7   3  30       67.12      122.86     35.96 o 
   0   4  30      433.21      442.18     68.35 o 
   1   4  30      409.97      409.13     43.65 o 
   2   4  30       64.60       75.45     22.67 o 
   3   4  30       29.06       33.55     20.68 o 
   4   4  30        5.70       31.33     19.27 o 
   5   4  30      343.29      369.97     73.68 o 
   6   4  30      139.32      149.50     36.42 o 
   7   4  30      280.15      285.95     57.29 o 
   1   5  30        6.96        3.15     18.31 o 
   2   5  30      448.58      362.04     41.11 o 
   3   5  30        9.09       14.55     24.55 o 
   4   5  30       26.23       67.41     28.00 o 
   5   5  30        0.08        9.44     30.32 o 
   6   5  30       48.31        0.00     37.78 o 
   0   6  30      376.50      424.40     60.35 o 
   1   6  30       88.99       54.67     29.43 o 
   2   6  30       93.63      136.30     30.27 o 
   3   6  30        5.14       16.14     25.33 o 
   4   6  30       20.70        3.71     27.23 o 
   5   6  30      102.15      128.57     53.79 o 
   6   6  30      170.59      143.63     62.88 o 
   1   7  30       43.46       88.38     28.52 o 
   2   7  30        5.49       49.86     29.55 o 
   3   7  30        0.57       22.47     27.50 o 
   4   7  30      276.46      304.13     53.60 o 
   5   7  30        0.00       34.59     28.30 o 
   0   8  30       60.65       48.38     62.55 o 
   1   8  30       96.65      154.96     48.54 o 
   2   8  30      114.95      175.11     41.09 o 
   3   8  30       46.73      105.03     45.49 o 
   1   1  31      163.30      181.64     36.38 o 
   2   1  31      903.40      869.75     71.00 o 
   3   1  31      310.20      284.31     38.13 o 
   4   1  31        0.07        0.00     20.51 o 
   5   1  31        9.93       21.94     22.94 o 
   6   1  31       43.32       45.54     27.09 o 
   7   1  31        2.71        6.58     42.35 o 
   0   2  31        0.02       72.99     36.48 o 
   1   2  31        4.67       27.66     20.28 o 
   2   2  31      169.87      226.33     36.22 o 
   3   2  31     1399.67     1521.70     97.72 o 
   4   2  31      243.89      258.92     40.42 o 
   5   2  31      162.47      140.31     40.63 o 
   6   2  31      129.07      148.30     32.18 o 
   7   2  31      221.48      204.72     37.26 o 
   1   3  31      265.30      251.09     33.34 o 
   2   3  31        1.74       27.75     23.03 o 
   3   3  31       93.44       99.08     26.59 o 
   4   3  31      157.92      192.33     37.19 o 
   5   3  31      114.44      146.85     32.80 o 
   6   3  31       20.26       99.04     27.78 o 
   7   3  31      165.50      168.38     41.70 o 
   0   4  31       46.64       52.97     33.64 o 
   1   4  31      445.67      492.26     47.65 o 
   2   4  31       10.31       34.19     19.70 o 
   3   4  31       36.39       37.40     19.37 o 
   4   4  31        7.75       64.97     24.96 o 
   5   4  31       13.56       65.70     26.56 o 
   6   4  31       21.21       64.36     35.86 o 
   7   4  31       74.46      140.48     44.01 o 
   1   5  31      360.18      390.67     42.91 o 
   2   5  31      388.19      416.29     44.62 o 
   3   5  31       21.90        6.71     20.83 o 
   4   5  31        4.66        6.40     25.24 o 
   5   5  31      195.79      222.72     39.57 o 
   6   5  31        4.73       64.47     33.97 o 
   0   6  31        3.26       40.87     28.03 o 
   1   6  31        7.58        6.82     19.51 o 
   2   6  31       34.20       94.42     24.44 o 
   3   6  31      126.92      109.70     32.43 o 
   4   6  31       39.85       67.16     36.91 o 
   5   6  31        2.39        0.00     26.60 o 
   1   7  31        0.02       18.01     34.72 o 
   2   7  31      167.56      216.16     39.35 o 
   3   7  31       80.89       93.26     32.58 o 
   4   7  31      227.71      355.70     50.41 o 
   0   8  31        0.63      132.37     64.71 o 
   1   8  31       34.14       27.95     43.23 o 
   2   8  31      235.33      191.62     47.28 o 
   0   0  32     1139.09     1365.42    220.74 o 
   1   0  32     1124.20     1263.57    124.94 o 
   2   0  32      131.25      160.38     46.17 o 
   3   0  32       51.83       53.45     44.14 o 
   4   0  32      291.52      329.70     61.82 o 
   5   0  32       13.60        5.05     30.92 o 
   6   0  32       12.95       68.59     37.39 o 
   7   0  32       30.93       89.93     43.83 o 
   1   1  32      156.40      224.92     40.14 o 
   2   1  32       31.25       66.24     27.75 o 
   3   1  32       32.35       27.39     21.24 o 
   4   1  32      252.74      256.57     41.22 o 
   5   1  32        0.08        0.68     22.48 o 
   6   1  32      101.86      159.77     35.47 o 
   7   1  32       15.91       59.16     34.42 o 
   0   2  32      335.38      383.51     73.30 o 
   1   2  32       56.27       41.69     23.11 o 
   2   2  32      563.46      525.42     52.95 o 
   3   2  32       10.08       22.65     22.71 o 
   4   2  32       54.88       65.79     25.73 o 
   5   2  32        0.55       55.70     23.40 o 
   6   2  32       58.30       99.73     35.03 o 
   7   2  32        9.46       62.47     38.92 o 
   1   3  32      151.68      156.74     28.53 o 
   2   3  32        1.74       16.56     20.84 o 
   3   3  32       29.95       63.44     28.02 o 
   4   3  32        9.04       37.59     21.94 o 
   5   3  32        9.97       46.07     24.64 o 
   6   3  32       26.91       50.10     26.19 o 
   7   3  32        2.55       23.47     28.81 o 
   0   4  32       82.63       57.13     35.13 o 
   1   4  32      128.78      130.76     27.13 o 
   2   4  32      185.10      160.09     30.39 o 
   3   4  32        9.83        0.00     18.24 o 
   4   4  32      269.99      276.43     34.53 o 
   5   4  32      137.74      137.18     33.27 o 
   6   4  32      131.90      139.38     74.25 o 
   1   5  32       76.03       47.90     24.17 o 
   2   5  32      251.97      166.26     29.69 o 
   3   5  32       36.37       41.22     21.65 o 
   4   5  32      180.75      201.98     36.75 o 
   5   5  32        1.66        0.00     29.19 o 
   6   5  32        4.39       13.64     30.11 o 
   0   6  32      104.84      118.59     45.34 o 
   1   6  32      131.09      115.61     27.03 o 
   2   6  32     1085.56     1032.22     79.09 o 
   3   6  32        0.15       62.73     27.76 o 
   4   6  32       58.54       35.31     30.19 o 
   5   6  32      195.82      197.95     56.65 o 
   1   7  32      130.91      111.07     30.29 o 
   2   7  32      164.64      173.87     36.42 o 
   3   7  32      298.50      189.91     42.41 o 
   4   7  32      276.32      335.07     62.89 o 
   0   8  32       20.04        0.00     70.06 o 
   1   8  32       47.13       39.38     38.55 o 
   2   8  32      112.08      240.52     54.76 o 
   1   1  33      431.17      483.53     59.09 o 
   2   1  33       52.92      116.49     34.66 o 
   3   1  33      984.76      994.35     78.96 o 
   4   1  33      143.19      147.47     32.69 o 
   5   1  33      569.22      619.93     64.48 o 
   6   1  33       34.34       46.75     25.71 o 
   7   1  33      120.59      114.76     30.80 o 
   0   2  33      141.10      261.21     56.86 o 
   1   2  33       10.17       42.81     24.52 o 
   2   2  33      627.62      712.97     63.93 o 
   3   2  33      225.86      227.25     42.61 o 
   4   2  33      174.28      170.46     33.21 o 
   5   2  33      147.26      159.11     35.03 o 
   6   2  33       28.23       29.00     25.48 o 
   7   2  33       28.27       46.89     33.26 o 
   1   3  33       30.86       51.04     27.12 o 
   2   3  33      200.54      225.52     34.83 o 
   3   3  33      435.43      431.98     46.89 o 
   4   3  33      263.40      220.41     55.01 o 
   5   3  33        3.37        0.00     23.14 o 
   6   3  33       11.59       15.68     26.38 o 
   0   4  33        1.99       81.73     33.23 o 
   1   4  33       13.85       26.44     21.92 o 
   2   4  33       53.36       19.07     19.93 o 
   3   4  33      240.25      215.44     44.78 o 
   4   4  33      359.98      371.26     41.69 o 
   5   4  33      197.66      200.75     43.27 o 
   6   4  33       27.18        0.00     38.62 o 
   1   5  33      139.20      173.03     31.19 o 
   2   5  33      290.17      268.58     35.71 o 
   3   5  33       53.21       83.78     24.52 o 
   4   5  33       17.30       13.60     29.00 o 
   5   5  33      136.74      153.12     65.85 o 
   0   6  33      263.67      252.75     48.56 o 
   1   6  33       16.34       29.97     21.57 o 
   2   6  33        4.61       89.77     47.30 o 
   3   6  33       65.91       62.64     29.99 o 
   4   6  33       11.36       37.15     29.73 o 
   1   7  33        7.74       49.36     27.60 o 
   2   7  33      184.65      190.52     39.86 o 
   3   7  33      277.57      284.37     45.69 o 
   0   0  34     1437.65     1483.55    239.37 o 
   1   0  34       14.93        5.00     35.86 o 
   2   0  34     1685.92     1707.16    151.33 o 
   3   0  34       63.87       48.52     45.02 o 
   4   0  34       41.12       70.94     41.67 o 
   5   0  34      809.97      840.08    110.70 o 
   6   0  34       21.67       62.16     37.79 o 
   7   0  34      198.94      265.54     56.18 o 
   1   1  34        0.22        0.00     25.02 o 
   2   1  34      112.11      173.25     36.17 o 
   3   1  34        3.62       25.05     24.44 o 
   4   1  34      569.05      592.07     60.71 o 
   5   1  34      437.33      386.51     50.56 o 
   6   1  34      433.14      422.05     51.56 o 
   0   2  34      158.19      175.83     62.44 o 
   1   2  34       28.17       30.43     21.56 o 
   2   2  34      431.73      514.08     61.48 o 
   3   2  34       34.52       40.42     36.99 o 
   4   2  34      728.57      781.30     77.49 o 
   5   2  34      107.56      101.56     33.84 o 
   6   2  34       47.95       48.51     28.24 o 
   1   3  34      108.87      100.47     25.85 o 
   2   3  34        2.18       39.30     21.33 o 
   3   3  34      110.00      119.35     34.47 o 
   4   3  34      239.07      290.03     44.73 o 
   5   3  34      232.39      268.40     51.22 o 
   6   3  34      147.42      122.82     33.10 o 
   0   4  34     1432.11     1458.06    129.71 o 
   1   4  34      277.35      273.85     36.97 o 
   2   4  34      117.38      143.30     28.06 o 
   3   4  34      225.85      255.97     36.17 o 
   4   4  34      117.95      180.91     32.00 o 
   5   4  34        2.77        0.00     30.44 o 
   1   5  34      141.60      127.83     29.10 o 
   2   5  34       57.84       61.47     23.65 o 
   3   5  34        6.15       37.66     22.67 o 
   4   5  34      162.29      246.07     43.99 o 
   5   5  34        3.34       43.26     37.57 o 
   0   6  34      521.11      458.77     61.14 o 
   1   6  34      212.88      244.86     36.59 o 
   2   6  34       12.63        5.11     23.94 o 
   3   6  34       12.53       31.30     39.32 o 
   4   6  34       24.29        0.00     45.90 o 
   1   7  34        0.38        0.00     34.70 o 
   2   7  34       94.29       99.75     38.27 o 
   1   1  35       74.28      104.85     37.71 o 
   2   1  35        7.82       66.50     26.86 o 
   3   1  35        9.22        7.23     21.68 o 
   4   1  35       39.81       83.10     35.79 o 
   5   1  35       78.92      129.52     31.52 o 
   6   1  35       74.56      116.86     31.79 o 
   0   2  35       14.68       47.43     34.52 o 
   1   2  35      123.59      144.08     30.07 o 
   2   2  35        6.38       26.21     24.07 o 
   3   2  35        5.03        0.00     23.24 o 
   4   2  35      117.78       95.29     35.24 o 
   5   2  35        8.75       46.97     30.43 o 
   6   2  35        2.57       58.73     27.27 o 
   1   3  35      533.15      546.21     77.24 o 
   2   3  35       17.10       33.78     23.67 o 
   3   3  35      239.01      347.75     50.69 o 
   4   3  35        1.63       40.13     25.44 o 
   5   3  35       17.04       18.13     28.03 o 
   6   3  35        2.87        0.00     39.55 o 
   0   4  35      175.70      208.10     62.30 o 
   1   4  35       63.74       81.54     25.66 o 
   2   4  35        0.12       56.49     23.45 o 
   3   4  35       25.20       46.38     23.54 o 
   4   4  35       35.54       24.97     26.24 o 
   5   4  35       25.12       23.06     35.64 o 
   1   5  35       13.53       31.73     23.96 o 
   2   5  35        2.18        0.00     19.96 o 
   3   5  35       33.06        0.23     22.87 o 
   4   5  35       26.68        5.31     38.16 o 
   0   6  35      355.03      311.74     57.44 o 
   1   6  35        6.71       35.07     22.93 o 
   2   6  35       19.47        1.23     27.34 o 
   3   6  35       12.75       42.43     45.55 o 
   1   7  35        5.18       17.96     26.01 o 
   0   0  36      116.47        0.00     62.73 o 
   1   0  36       12.66       30.26     35.23 o 
   2   0  36      147.60      203.88     56.23 o 
   3   0  36       56.68        0.00     56.30 o 
   4   0  36       15.02       10.33     33.74 o 
   5   0  36      240.13      292.73     63.45 o 
   6   0  36      162.82      141.29     51.96 o 
   1   1  36        0.91       21.83     26.18 o 
   2   1  36       26.05       49.78     27.45 o 
   3   1  36       18.37       37.43     46.08 o 
   4   1  36       82.11       90.79     29.97 o 
   5   1  36       52.87       66.12     27.30 o 
   6   1  36       12.67       60.27     29.79 o 
   0   2  36       68.33       59.60     36.11 o 
   1   2  36       33.56       60.03     28.35 o 
   2   2  36        1.15        0.00     33.71 o 
   3   2  36       77.99       15.13     51.00 o 
   4   2  36       39.82        3.07     25.33 o 
   5   2  36       92.12       82.94     30.90 o 
   6   2  36        0.00        9.61     25.59 o 
   1   3  36       88.51      112.30     27.61 o 
   2   3  36       16.85       73.73     28.11 o 
   3   3  36        5.19       39.62     29.30 o 
   4   3  36       16.12        8.75     31.31 o 
   5   3  36       33.95        0.81     29.11 o 
   0   4  36       33.02      121.26     42.95 o 
   1   4  36      213.75      214.99     37.36 o 
   2   4  36       22.61       41.08     23.31 o 
   3   4  36        0.24        4.14     22.68 o 
   4   4  36        0.00       22.49     24.53 o 
   5   4  36       93.79      143.79     43.93 o 
   1   5  36       25.76      102.34     27.99 o 
   2   5  36      193.41      188.60     32.62 o 
   3   5  36       23.68        1.98     26.02 o 
   4   5  36        3.17       48.27     31.06 o 
   0   6  36      723.71      614.25     75.19 o 
   1   6  36        7.26       47.53     25.19 o 
   2   6  36      129.94      120.66     39.91 o 
   3   6  36      244.40      284.88     49.89 o 
   1   1  37       17.00       48.64     30.70 o 
   2   1  37      823.05      789.65     80.23 o 
   3   1  37       12.82       11.13     25.22 o 
   4   1  37        2.64       39.41     26.21 o 
   5   1  37       42.17       64.43     26.60 o 
   0   2  37       85.09      113.43     45.33 o 
   1   2  37      211.77      308.00     48.06 o 
   2   2  37      323.80      358.63     52.92 o 
   3   2  37       46.02       66.61     29.87 o 
   4   2  37       53.17        5.55     34.42 o 
   5   2  37      264.70      207.14     40.82 o 
   1   3  37       27.41       55.03     25.84 o 
   2   3  37      434.86      470.11     58.02 o 
   3   3  37        2.49        0.00     24.72 o 
   4   3  37       26.58       67.30     29.32 o 
   5   3  37      222.57      208.72     64.37 o 
   0   4  37      284.96      419.51     80.52 o 
   1   4  37       52.20       80.37     27.28 o 
   2   4  37        0.75       60.65     24.61 o 
   3   4  37        6.47       58.00     27.76 o 
   4   4  37        4.19       68.50     27.98 o 
   1   5  37        6.01        9.00     21.53 o 
   2   5  37       84.94      106.20     26.43 o 
   3   5  37       53.33      101.36     30.88 o 
   0   6  37        7.05        0.37     33.17 o 
   1   6  37        0.30       12.87     25.34 o 
   2   6  37       20.97       75.75     35.02 o 
   0   0  38        9.69       25.22     79.62 o 
   1   0  38      107.45       23.55     40.78 o 
   2   0  38     2872.57     2586.47    227.09 o 
   3   0  38      792.53      754.91    123.86 o 
   4   0  38      399.65      406.68     80.34 o 
   5   0  38       16.60        0.00     36.50 o 
   1   1  38       44.29       71.88     32.78 o 
   2   1  38        3.99       22.53     24.42 o 
   3   1  38       67.80       84.93     33.34 o 
   4   1  38      190.98      202.46     42.69 o 
   5   1  38       55.82       64.67     29.26 o 
   0   2  38      972.30     1022.78    153.04 o 
   1   2  38        4.13       63.76     27.30 o 
   2   2  38        0.01       54.30     28.61 o 
   3   2  38      272.96      192.84     64.43 o 
   4   2  38       46.27       35.83     34.54 o 
   5   2  38       98.62       70.68     32.88 o 
   1   3  38       48.16       73.79     46.40 o 
   2   3  38       30.56       31.90     25.94 o 
   3   3  38       36.30       67.04     28.36 o 
   4   3  38        2.45        0.00     28.53 o 
   0   4  38       62.56       31.83     50.35 o 
   1   4  38        7.33       83.63     26.15 o 
   2   4  38        0.09       30.15     31.57 o 
   3   4  38        2.86        0.00     35.33 o 
   1   5  38        9.30       13.57     24.06 o 
   2   5  38       15.10       42.08     25.34 o 
   1   1  39       10.47       29.52     30.17 o 
   2   1  39      327.45      318.25     52.78 o 
   3   1  39       94.52      109.76     52.56 o 
   4   1  39      133.56      178.12     38.44 o 
   0   2  39       15.43       37.75     56.21 o 
   1   2  39      111.98       59.75     33.05 o 
   2   2  39        0.01        0.00     26.66 o 
   3   2  39        7.38       24.79     28.96 o 
   4   2  39       10.54        4.94     28.18 o 
   1   3  39      269.77      265.26     43.65 o 
   2   3  39        4.26       46.18     43.07 o 
   3   3  39        0.44       41.92     25.77 o 
   4   3  39       57.74       81.36     32.72 o 
   0   4  39        1.91        0.00     35.21 o 
   1   4  39        0.02       62.34     25.43 o 
   2   4  39       14.57       43.09     40.70 o 
   3   4  39       18.30       32.49     29.60 o 
   1   5  39        9.71       32.51     24.71 o 
   0   0  40       25.67       98.38     71.30 o 
   1   0  40       33.99        0.00     65.59 o 
   2   0  40      123.98      136.71     81.30 o 
   3   0  40        6.64        0.00     37.81 o 
   4   0  40       30.95       68.62     48.73 o 
   1   1  40       32.51       39.90     32.82 o 
   2   1  40       40.55       98.09     34.13 o 
   3   1  40        6.15       41.04     31.04 o 
   4   1  40       18.39       21.21     39.73 o 
   0   2  40       19.55       10.23     45.96 o 
   1   2  40        0.12       15.54     31.52 o 
   2   2  40       12.60       38.31     27.73 o 
   3   2  40        2.76       43.91     27.99 o 
   1   3  40       18.20       49.30     35.89 o 
   2   3  40        1.31       12.04     34.30 o 
   3   3  40        0.20       87.65     30.33 o 
   0   4  40        0.02       28.77     38.98 o 
   1   4  40       24.85       76.17     30.41 o 
   2   4  40       17.64        0.00     32.65 o 
   1   1  41        2.86       65.70     31.87 o 
   2   1  41      409.78      256.25     86.78 o 
   3   1  41      366.61      356.87     60.89 o 
   0   2  41       44.52       64.81     40.23 o 
   1   2  41       57.90       79.39     33.53 o 
   2   2  41       13.82       85.92     34.04 o 
   3   2  41        1.81        9.02     28.87 o 
   1   3  41       35.78       55.35     38.68 o 
   2   3  41       82.98      161.20     40.11 o 
   0   0  42      279.53      415.89    118.63 o 
   1   0  42        1.31       48.93     49.37 o 
   2   0  42       53.42      152.18     53.15 o 
   1   1  42        6.93       13.88     28.99 o 
   2   1  42       58.81      179.92     39.84 o 
   0   2  42      189.00      166.32     58.78 o 
   1   2  42       87.33       88.37     45.86 o 
                                                 
